# Supplementary material for: Dynamic Changes in the Global Transcriptome and MicroRNAome Reveal Complex miRNA-mRNA Regulation in Early Stages of the Bi-Directional Development of Echinococcus granulosus Protoscoleces
Source: Front Microbiol. 2020 Apr 9;11:654. doi: 10.3389/fmicb.2020.00654 (PMC7188192; doi:10.3389/fmicb.2020.00654)
Supplement: TABLE S1 — Assembly of RNA-seq and alternatively spliced genes estimates. The table summarizes the counts of genes detected in RNA-seq. The percentages were calculated by dividing the counts of detected genes in all samples; AS, Alternatively splicing. [file Data_Sheet_1.xlsx]

## Sheet: Table S1
Table S1 Assembly of RNA-seq and alternatively spliced genes estimates
	Numbers
PASA assembly
De novo	113141
Genome-guided	93584
Genes detected in samples	10044
Total transcrips detected in samples	20912
AS genes	3219
% of genes with AS*	0.32
genes with 5'UTR	4795
genes with 3'UTR	4873
AS: Alternatively splicing
*The percentages were calculated by dividing the counts of detected genes in all samples

## Sheet: Table S2
Table S2. Raw data filtration and distribution of sequenced small RNAs across different categories.
Classification of the sequenced small RNAs	0h		SSD							NSD
			1d		7d		14d			1d		7d		14d
	Reads	Percentage*	Reads	Percentage*	Reads	Percentage*	Reads	Percentage*		Reads	Percentage*	Reads	Percentage*	Reads	Percentage*
High quality 18-30nt Reads	24185579	---	21173443	---	26331190	---	25430586	---		22664542	---	22053979	---	22113695	---
Sequences matched to the genome	13168238	---	10502453	---	9608894	---	13366873	---		13374352	---	12312969	---	11027824	---
rRNA	143926	0.0109298	163755	0.0155921	42194	0.00439114	95672	0.0071574		74502	0.00557051	46739	0.00379592	92078	0.00834961
tRNA	409298	0.0310822	486850	0.0463558	325716	0.0338973	664285	0.0496964		310181	0.0231922	426065	0.0346029	627280	0.0568816
Repeat-associated small RNAs	454444	0.0345106	460578	0.0438543	284150	0.0295716	395871	0.0296158		295331	0.0220819	325383	0.026426	337061	0.0305646
degraded fragment of mRNAs	850505	0.0645876	875257	0.0833383	696625	0.0724979	941269	0.070418		889253	0.0664894	1004517	0.081582	827551	0.0750421
Known miRNAs	7.24995e+06	0.550563	3.54652e+06	0.337685	5773972	0.600899	6.85983e+06	0.513197		8.16225e+06	0.610292	6996764	0.568243	5184590	0.470137
Un-annotated small RNAs	4060120	0.308327	4.96949e+06	0.473174	2486237	0.258743	4.40994e+06	0.329916		3.64283e+06	0.272374	3513501	0.28535	3959264	0.359025
All small RNA reads were aligned to the reference E. granulosus genome and related RNA sequences using bowtie. One mismatch was permitted.
*The percentages were calculated by dividing the counts of Reads matched to the E. granulosus genome.
SSD: PSC with bile salt strobilisation stimulus; NSD: PSC without bile salt strobilisation stimulus

## Sheet: Table S3
Table S3. All predicted novel miRNA precursors in E. granulosus
No.	miRNA_Name	Score	Mature_miRNA sequences	Mature_miRNA length (nt)	Arm	Star_miRNA sequences	Star_miRNA length (nt)	Genome contig ID	strand	Pre_miRNA sequences	Pre_miRNA length	Pre_miRNA location	Pre_miRNA MFE
1	egr-new-1	2675.1	guuugacucgguggaggcagc	21	3P	ugucuccucacggguuuaaac	21	EG_S00033	-	cugcugucuccucacggguuuaaacccaauucggaguauuucuccacaaguguccaaugauggguuugacucgguggaggcagcuugg	88	147564..147652	-39.2
3	egr-new-2	124.7	ucucuuggaagcguuggaac	20	5p	uuccauccuuuucaaguggauc	22	EG_S00137	+	gcaaucucuuggaagcguuggaacaaauuugaggccuaauaaauucauuguuccauccuuuucaaguggaucguga	76	116690..116766	-21.4
4	egr-new-3	92.6	ucggcgaaggggaggcagugugc	23	5p	accuuccucuucuucgucuucc	22	EG_S00084	+	agggucggcgaaggggaggcagugugcgugugcgugcgguuggguuucacaaccaccuuccucuucuucgucuucccuuc	80	320509..320589	-39.5
5	egr-new-4	15.8	acuugacuugaacuugcguag	21	5p	acgcgaaugcccaagucaaggaau	24	EG_S00007	+	cuucacuugacuugaacuugcguagcugcgaagacuacgcgaaugcccaagucaaggaauauuc	64	436903..436967	-25.4
7	egr-mir-10450b	2.6	aggugacuccaaaacuuuuccu	22	3p	aguuuuggagucaccugcuug	21	EG_S00091	+	caaaaguuuuggagucaccugcuugcgcauggcaugcaggugacuccaaaacuuuuccuuuuu	63	192708..192771	-39.7
10	egr-new-7	1	agugggucugaacgaaguaac	21	5p	uacuugguucagauuuacccauuaa	25	EG_S00004	+	aauuagugggucugaacgaaguaacagaaaugugaagauuauaaacaucgaauuuacuugguucagauuuacccauuaaacuc	83	630590..630665	-26.2
11	egr-new-8	1	auaggaagcaggacagagaaa	21	5p	cucuggaaaucugcuuccuaga	22	EG_S00004	-	agaaauaggaagcaggacagagaaagaauauuaacucuggaaaucugcuuccuagacuuu	60	1012239..1012299	-22

## Sheet: Table S4
Table S4. The differentially expressed genes in the development process of PSC with bile salt strobilisation stimulus
Gene ID	Reads Count					RPKM					0h vs 1d		1d vs 7d		7d vs 14d		0h vs 7d		0h vs 14d		Gene Name
	0h	1d	7d	14d		0h	1d	7d	14d		Fold Change	P value*	Fold Change	P value*	Fold Change	P value*	Fold Change	P value*	Fold Change	P value*
EG_00003	1132	3512	285	600		0.201903	0.899584	0.0772984	0.126868		2.28894	0.0227888	-3.4115	0.00388889	0.368819	0.66878	-1.0574	0.219179	-0.722129	0.392469	Hypothetical protein
EG_00005	23	84	18	197		0.00129746	0.00680514	0.00154408	0.0131746		2.52428	0.147361	-2.01063	0.233251	2.74694	0.0347931	0.5788	0.820325	3.2922	0.029669	Hypothetical protein
EG_00007	970	106	50	71		0.118834	0.0186495	0.00931472	0.0103118		-2.5384	0.0229216	-0.872306	0.549674	-0.199291	0.896148	-3.34555	0.000547951	-3.57838	0.00041828	Hypothetical protein
EG_00011	589	65	112	419		0.0233452	0.00369988	0.00675043	0.019688		-2.52423	0.0340572	0.996745	0.475693	1.19827	0.205981	-1.46233	0.125365	-0.297607	0.746106	Retrovirus-related Pol polyprotein from transposon 297
EG_00038	2042	641	1203	5310		0.0117135	0.00528057	0.0104937	0.0361103		-1.01606	0.309904	1.12	0.311844	1.43689	0.0575147	0.169091	0.826737	1.57244	0.0412833	DNA-directed RNA polymerase II subunit RPB1
EG_00041	386	759	1398	915		0.00257512	0.00727183	0.0141823	0.00723664		1.63102	0.120544	1.09295	0.321329	-1.3167	0.0905601	2.78913	0.00114397	1.43888	0.10374	Hypothetical protein
EG_00044	1549	550	423	2196		0.00755001	0.00384991	0.00313521	0.0126892		-0.838311	0.407033	-0.167016	0.883966	1.67097	0.0342933	-0.940171	0.260323	0.697251	0.373018	Plexin-A4
EG_00080	1048	344	1520	572		0.032986	0.0155496	0.0727515	0.0213437		-0.951635	0.360669	2.35535	0.0399558	-2.11517	0.00797247	1.46887	0.070966	-0.679841	0.424591	Hypothetical protein
EG_00100	803	671	1402	739		0.0266825	0.0320203	0.0708419	0.0291113		0.396436	0.695466	1.27486	0.249581	-1.62902	0.038298	1.73645	0.0351082	0.0738849	0.932314	Putative polypeptide N-acetylgalactosaminyltransferase-like protein 1
EG_00107	3140	496	565	632		0.0132849	0.0030137	0.00363501	0.00316993		-2.00683	0.0471206	0.399669	0.722502	-0.543508	0.502295	-1.54201	0.057602	-2.11906	0.00918945	Potassium voltage-gated channel subfamily A member 6
EG_00109	535	126	48	29		0.0204047	0.00690143	0.00278387	0.00131124		-1.43059	0.211091	-1.18056	0.407282	-1.43216	0.388746	-2.546	0.0133527	-4.0117	0.000796197	Hypothetical protein
EG_00110	1166	6714	978	2641		0.0518013	0.428366	0.066071	0.139096		3.18113	0.00199491	-2.56751	0.0232336	0.727996	0.340223	0.678775	0.40176	1.37323	0.0825861	60S ribosomal protein L29
EG_00113	5117	978	1050	1421		0.207562	0.0569723	0.0647669	0.0683334		-1.73187	0.0798593	0.314241	0.774374	-0.268665	0.72495	-1.35247	0.0889906	-1.65468	0.0333995	Insulin-induced gene 2 protein
EG_00119	1365	87	611	1251		0.0207287	0.00189736	0.0141095	0.0225217		-3.31622	0.00307411	3.02384	0.0142161	0.328656	0.679613	-0.22722	0.78991	0.0678914	0.933448	Steroid receptor seven-up, isoforms B/C
EG_00141	6864	1722	8074	6320		0.167504	0.0603494	0.299618	0.18284		-1.33944	0.169129	2.44096	0.0297595	-1.05854	0.151674	1.16667	0.1333	0.0745856	0.920088	Kazal-type serine protease inhibitor domain-containing protein 1
EG_00147	5596	17512	39523	10696		0.0967278	0.434711	1.03885	0.21918		2.3014	0.0199205	1.38611	0.200018	-2.5908	0.000713252	3.75266	7.58632e-06	1.12831	0.131333	Acyl-CoA-binding protein
EG_00158	907	1356	2112	1340		0.0211412	0.0453914	0.0748595	0.0370282		1.23571	0.216728	0.85101	0.43364	-1.36156	0.0750435	2.15187	0.00879572	0.756769	0.354128	Hypothetical protein
EG_00160	4903	731	2788	873		0.166105	0.0355656	0.14363	0.0350624		-2.0902	0.0366947	2.14305	0.0562585	-2.38036	0.00240602	0.118003	0.87356	-2.2959	0.00406724	ubiquitin C
EG_00183	525	221	60	285		0.00763785	0.00461738	0.00132738	0.00491544		-0.592748	0.593477	-1.66925	0.203928	1.54275	0.146065	-2.19685	0.0300939	-0.687645	0.474158	WW domain-containing protein tag-325
EG_00195	157	6	23	86		0.00612271	0.000336037	0.00136396	0.00397602		-4.05414	0.0292491	2.15036	0.437426	1.19752	0.450685	-1.83862	0.190045	-0.674645	0.627237	conserved Hypothetical protein
EG_00217	1183	148	235	464		0.0158133	0.00284113	0.00477679	0.00735294		-2.34326	0.0307485	0.878821	0.473722	0.276282	0.758989	-1.39928	0.105988	-1.15654	0.17712	Cyclin-dependent kinase 5 activator 1
EG_00240	2847	2716	1115	5330		0.0112401	0.0153994	0.00669404	0.0249469		0.587564	0.541464	-1.07268	0.325242	1.55191	0.0407969	-0.419962	0.602876	1.0984	0.148047	Target of rapamycin
EG_00252	51	74	143	32		0.000766797	0.00159784	0.00326947	0.000570382		1.19255	0.466349	1.16218	0.386436	-2.86505	0.0194259	2.41988	0.0435676	-0.478715	0.841191	Fimbrin
EG_00253	5975	6178	1069	4071		0.0247413	0.0367388	0.00673121	0.0199844		0.703724	0.460648	-2.31912	0.0386357	1.22394	0.106562	-1.55024	0.0512158	-0.359845	0.630665	Protein unc-80 homolog
EG_00263	188	106	314	36		0.00400728	0.00324481	0.0101778	0.000909704		-0.171146	0.903895	1.77846	0.149343	-3.82988	0.000290588	1.67247	0.0803404	-2.19095	0.142375	BTB/POZ domain-containing protein 2
EG_00268	2689	116	191	45		0.0346582	0.00214716	0.00374351	0.000687595		-3.87935	0.000418564	0.931206	0.461377	-2.79076	0.0126797	-2.88299	0.000761654	-5.70729	7.99687e-09	Hypothetical protein
EG_00277	28088	3979	5670	4786		0.129104	0.0262655	0.0396308	0.0260794		-2.16395	0.0277076	0.722701	0.50077	-0.94971	0.199059	-1.3761	0.0768528	-2.35935	0.00217247	Cyclin-I
EG_00280	1257	335	947	367		0.00509483	0.00194998	0.0058368	0.00176346		-1.25223	0.226583	1.71096	0.132532	-2.07277	0.011713	0.523888	0.515534	-1.58242	0.0684134	ubiquitin C
EG_00284	3418	3497	1008	4823		0.0109737	0.0161238	0.00492121	0.0183571		0.688488	0.473375	-1.58286	0.150502	1.55325	0.0411788	-0.82922	0.299819	0.690489	0.359976	Proteasome activator complex subunit 4
EG_00297	8327	1931	10640	5944		0.259623	0.0864627	0.50446	0.219705		-1.45293	0.135734	2.67384	0.0181476	-1.54517	0.0381879	1.28607	0.098259	-0.292652	0.693338	Calumenin-B
EG_00312	1409	4771	795	1590		0.106806	0.51938	0.0916393	0.142885		2.41514	0.0161659	-2.37351	0.0351257	0.294818	0.706499	0.106792	0.890415	0.368066	0.642965	DNA polymerase epsilon subunit 4
EG_00315	3646	378	491	815		0.0473958	0.00705677	0.00970587	0.0125599		-2.61433	0.0109823	0.589095	0.604678	0.0258952	0.979948	-1.96008	0.01632	-1.96773	0.0139824	Zinc finger protein YGR067C
EG_00329	10069	1523	3038	4184		0.0394363	0.00856646	0.0180937	0.0194271		-2.06941	0.0361498	1.20796	0.267597	-0.243421	0.740047	-0.79629	0.307765	-1.07326	0.152132	Probable GDP-fucose transporter
EG_00375	704	158	388	138		0.00341992	0.00110228	0.0028662	0.000794746		-1.50013	0.174659	1.50789	0.206383	-2.19657	0.0174071	0.072918	0.928522	-2.1572	0.0297222	Hypothetical protein
EG_00390	2371	972	2220	1161		0.0325422	0.019159	0.0463339	0.0188909		-0.630945	0.523418	1.40329	0.202145	-1.64037	0.0331875	0.837501	0.287176	-0.836417	0.28931	GTP-binding protein Di-Ras2
EG_00395	1345	906	4190	2068		0.016472	0.0159347	0.078031	0.0300247		0.0854996	0.929519	2.42113	0.0318784	-1.7239	0.0230646	2.57178	0.00166216	0.814341	0.301854	Ecdysone-induced protein 74EF isoform A
EG_00432	261	334	228	1352		0.00437831	0.00804645	0.00581609	0.0268874		1.01132	0.365315	-0.339056	0.774943	1.86281	0.0239596	0.737421	0.441413	2.56668	0.00389437	N-acetylated-alpha-linked acidic dipeptidase 2
EG_00442	2131	7324	7418	3523		0.0673649	0.332499	0.356589	0.132029		2.43662	0.0147593	0.230156	0.829153	-1.77941	0.0181352	2.73194	0.000803359	0.918984	0.231218	Regulator of microtubule dynamics protein 1
EG_00448	3660	3139	4436	2548		0.23738	0.292379	0.437507	0.195915		0.433984	0.649771	0.710712	0.508543	-1.50508	0.0456032	1.20985	0.122551	-0.328768	0.665706	Hypothetical protein
EG_00455	2582	7847	2996	10004		0.0308022	0.134438	0.0543498	0.141483		2.25917	0.022832	-1.17735	0.276381	1.03429	0.163178	1.14699	0.14549	2.14773	0.00546982	Histone H1.2
EG_00458	43790	9435	40037	44266		1.4631	0.452722	2.03418	1.75337		-1.55898	0.106537	2.297	0.0388947	-0.560317	0.440033	0.803169	0.293882	0.209308	0.774084	Fructose-bisphosphate aldolase
EG_00474	1165	1088	2438	3916		0.0187313	0.0251224	0.0596081	0.074643		0.556871	0.573771	1.37578	0.21008	-0.0214992	0.974456	1.9978	0.0140069	1.94276	0.0140419	conserved Hypothetical protein
EG_00482	778	458	1356	1343		0.00996752	0.00842683	0.0264178	0.0203981		-0.1089	0.920993	1.7777	0.114337	-0.71908	0.34712	1.73395	0.0356712	0.981328	0.233642	Hypothetical protein
EG_00483	1074	1165	1779	1482		0.0176823	0.0275455	0.0445389	0.0289259		0.772859	0.436515	0.822494	0.450351	-0.968703	0.203089	1.66051	0.0411473	0.658262	0.414064	similar to F42C5.9
EG_00511	1879	2004	7735	14703		0.012485	0.0191228	0.0781543	0.115817		0.74844	0.441855	2.16028	0.0520553	0.221455	0.764678	2.97387	0.000296027	3.16178	7.83857e-05	Multidrug resistance protein 3
EG_00515	2372	259	524	2057		0.0293258	0.00459861	0.00985138	0.0301492		-2.53956	0.0149138	1.22837	0.287063	1.26772	0.105214	-1.24603	0.127601	-0.0118516	0.98849	Probable ATP-dependent RNA helicase DDX5
EG_00572	9440	3064	2667	2226		0.491383	0.229049	0.211107	0.137366		-0.967848	0.315445	0.0115593	0.991662	-0.965946	0.198235	-0.891132	0.254214	-1.89062	0.0139764	Hypothetical protein
EG_00582	182	118	161	847		0.00342228	0.00318653	0.00460364	0.0188814		0.0303712	0.984241	0.660032	0.607291	1.69012	0.0502357	0.755559	0.464292	2.41213	0.0107984	Leucine-rich repeat-containing protein 68
EG_00604	455	747	638	1512		0.00320715	0.00756171	0.00683847	0.0126347		1.37076	0.188017	-0.015794	0.990228	0.539648	0.491771	1.42013	0.0991318	1.92623	0.0233326	Probable asparaginyl-tRNA synthetase, mitochondrial
EG_00618	1211	157	343	963		0.0879492	0.0163749	0.0378802	0.0829125		-2.29184	0.0338379	1.3392	0.263912	0.784145	0.338935	-0.887482	0.297352	-0.136881	0.868063	Serine/threonine-protein kinase RIO2
EG_00629	3052	2841	933	4436		0.0175459	0.023456	0.00815648	0.0302334		0.552167	0.565401	-1.39469	0.20417	1.54413	0.0428467	-0.777369	0.332952	0.733215	0.332817	Midasin
EG_00647	749	8667	9654	2448		0.0769847	1.27933	1.5089	0.29829		4.18802	9.21467e-05	0.367352	0.730496	-2.68471	0.00052459	4.62053	1.30972e-07	1.90228	0.0191798	Hypothetical protein
EG_00648	66	71	206	7		0.00494121	0.00763377	0.0234524	0.000621288		0.760876	0.634636	1.74851	0.179151	-5.58433	2.31119e-05	2.57454	0.0190956	-3.04333	0.256808	Hypothetical protein
EG_00659	168	327	367	533		0.00885902	0.0247637	0.0294288	0.0333203		1.61635	0.162001	0.378247	0.744048	-0.166826	0.842348	2.05976	0.0303908	1.85938	0.0640266	WD repeat-containing protein 48 homolog
EG_00680	57294	2362	8338	5908		1.79557	0.106308	0.397361	0.219503		-3.94478	0.000169659	2.03145	0.0664042	-1.20221	0.104517	-1.84817	0.0181531	-3.08393	9.26985e-05	Krueppel-like factor 10
EG_00696	1509	1767	1888	956		0.0171365	0.0288178	0.0326036	0.0128705		0.883232	0.367605	0.307315	0.776224	-1.68696	0.0297999	1.2557	0.116934	-0.4648	0.56599	conserved Hypothetical protein
EG_00706	977	658	7278	3246		0.0129834	0.0125577	0.147074	0.0511383		0.0852518	0.931272	3.67914	0.00188588	-1.87006	0.0132924	3.82955	6.63482e-06	1.92594	0.0158397	Hypothetical protein
EG_00710	4550	731	1466	4654		0.0494041	0.0113988	0.0242056	0.0599078		-1.9824	0.0471874	1.2157	0.270911	0.961404	0.200822	-0.701545	0.375988	0.226315	0.762677	Kelch-like ECH-associated protein 1
EG_00712	500	372	10171	2122		0.0280751	0.0299975	0.86845	0.141254		0.228897	0.829286	4.98477	7.12285e-05	-2.96615	0.000149129	5.27883	4.49919e-09	2.27914	0.0063819	Leukocyte surface antigen CD53
EG_00726	4402	286	482	1606		0.0855598	0.00798321	0.0142461	0.0370059		-3.28855	0.00174121	0.964776	0.401679	1.03118	0.191732	-2.25862	0.00574305	-1.26098	0.102614	Serine/threonine-protein kinase NLK
EG_00739	10551	4520	5232	3114		0.0482955	0.0297128	0.0364176	0.0168981		-0.567462	0.554668	0.422798	0.692757	-1.45378	0.0524794	-0.0795086	0.924529	-1.56683	0.0390036	conserved Hypothetical protein
EG_00750	12615	1724	3109	2468		0.0821698	0.016127	0.0307947	0.0190579		-2.21579	0.0251813	1.06245	0.327782	-1.03829	0.165786	-1.08818	0.162925	-2.16002	0.00514373	Early growth response protein 3
EG_00751	538	44	346	269		0.027532	0.0032337	0.0269254	0.0163198		-2.95651	0.0169361	3.18695	0.0150946	-1.06835	0.22753	0.295603	0.733738	-0.806289	0.402447	Hypothetical protein
EG_00752	4316	1583	771	1257		0.0182497	0.00961274	0.00495746	0.00630109		-0.791511	0.416248	-0.826101	0.451235	-3.20343e-16	0.998569	-1.55246	0.0530524	-1.586	0.0424984	DNA cross-link repair 1A protein
EG_00757	269	104	50	31		0.00710794	0.00394654	0.00200906	0.000971089		-0.7155	0.569008	-0.844826	0.563606	-1.39484	0.390701	-1.49517	0.191053	-2.92356	0.0342831	Homeobox protein knotted-1-like 3
EG_00761	876	545	4772	975		0.011355	0.0101454	0.094062	0.0149828		-0.0291519	0.981997	3.34202	0.00430301	-2.9963	0.000154712	3.37803	5.84986e-05	0.348182	0.67607	E3 ubiquitin-protein ligase CBL-B
EG_00792	1044	2804	952	1240		0.0483901	0.186649	0.0671001	0.068137		2.08089	0.0380486	-1.3467	0.219675	-0.323875	0.674007	0.799349	0.326479	0.441929	0.587125	PRKR-interacting protein 1 homolog
EG_00812	696	1212	1274	2223		0.0046212	0.0115568	0.0128631	0.0174981		1.45575	0.150674	0.283733	0.794665	0.0979608	0.900911	1.80464	0.029745	1.86906	0.0221613	Cytoplasmic polyadenylation element-binding protein 1-B
EG_00826	991	1433	2475	4157		0.0220672	0.0458259	0.0838068	0.109739		1.1876	0.23335	1.00015	0.357735	0.0429323	0.957348	2.25291	0.00599197	2.2623	0.00463803	Synaptotagmin-2
EG_00836	9765	1196	4240	12557		0.0709045	0.0124717	0.0468163	0.108092		-2.37388	0.0173508	2.0376	0.0670083	0.861174	0.243338	-0.271119	0.7317	0.55651	0.450744	Calcium-transporting ATPase sarcoplasmic/endoplasmic reticulum type
EG_00838	18413	2582	7364	11715		0.281497	0.0566887	0.171196	0.212323		-2.17864	0.0270828	1.72376	0.115964	-0.0353865	0.958621	-0.389726	0.617691	-0.458657	0.53273	Histidyl-tRNA synthetase, cytoplasmic
EG_00842	700	115	80	262		0.0375659	0.00886309	0.00652854	0.0166687		-1.9502	0.083995	-0.311804	0.825621	1.00631	0.336303	-2.19685	0.0221319	-1.22408	0.191299	Hypothetical protein
EG_00844	308	29	41	36		0.00806815	0.00109097	0.00163319	0.00111797		-2.75328	0.0453822	0.711329	0.703487	-0.892809	0.598425	-1.9768	0.0818328	-2.90315	0.027233	Hypothetical protein
EG_00847	684	89	174	913		0.0335864	0.00627609	0.0129923	0.0531476		-2.2866	0.046913	1.17897	0.363584	1.68635	0.0484919	-1.04247	0.254633	0.610329	0.47214	Choline/ethanolamine kinase
EG_00854	3258	94	997	253		0.024988	0.00103538	0.011628	0.00230042		-4.45966	6.86168e-05	3.61862	0.00334693	-2.68364	0.00142012	-0.775884	0.33267	-3.49307	5.52239e-05	Early growth response protein 3
EG_00880	2149	2451	926	4286		0.0111068	0.0181923	0.0072777	0.026261		0.845228	0.383821	-1.19253	0.276276	1.50537	0.0483464	-0.282145	0.731816	1.18968	0.121006	conserved Hypothetical protein
EG_00886	785	965	1112	2105		0.00589889	0.0104141	0.0127068	0.0187525		0.953359	0.344549	0.416314	0.703821	0.215482	0.78053	1.43483	0.0823079	1.61677	0.0464093	UDP-glucose 6-dehydrogenase
EG_00894	233	1472	2703	1559		0.014952	0.135657	0.263766	0.118603		3.3149	0.00214224	1.08854	0.317175	-1.49912	0.0490673	4.4686	5.64656e-07	2.93593	0.000983082	Hypothetical protein
EG_00896	953	2073	977	481		0.109041	0.340635	0.16999	0.0652453		1.77669	0.0760717	-0.873532	0.423329	-1.7275	0.0326346	0.968319	0.236788	-0.792729	0.360825	Hypothetical protein
EG_00906	3622	3083	6644	3390		0.0778886	0.0952117	0.217263	0.0864232		0.423071	0.658003	1.31948	0.224012	-1.67595	0.0258005	1.8077	0.0225045	0.0982093	0.896875	Ubiquitin-conjugating enzyme E2 L3
EG_00967	77	136	188	179		0.00388042	0.00984281	0.0144071	0.0106942		1.4762	0.284561	0.678884	0.588468	-0.775955	0.428692	2.22024	0.0434213	1.41074	0.294001	Hypothetical protein
EG_00969	68	32	152	8		0.00086571	0.000585066	0.00294264	0.000120742		-0.43194	0.830594	2.45969	0.0859677	-4.95311	0.000359289	2.0929	0.0694749	-2.89375	0.266173	Fructose-bisphosphate aldolase
EG_00970	2446	1922	4111	2991		0.071947	0.0811897	0.18388	0.104298		0.307707	0.74894	1.30864	0.229379	-1.16404	0.119215	1.6815	0.0344037	0.483914	0.527104	DnaJ homolog subfamily C member 5B
EG_00993	639	2213	1062	1803		0.00636294	0.0316468	0.016081	0.0212843		2.44764	0.0168085	-0.847462	0.436501	0.0584337	0.943155	1.66533	0.046146	1.69022	0.0405531	Hypothetical protein
EG_00996	4671	3083	8389	5314		0.0808158	0.076604	0.220713	0.108997		0.0561262	0.95074	1.65592	0.129989	-1.36388	0.066588	1.7772	0.0244066	0.379777	0.611661	Dynein light chain 1, cytoplasmic
EG_00997	2502	4088	5712	3133		0.0576907	0.13537	0.20028	0.0856416		1.36384	0.161327	0.694359	0.517521	-1.57163	0.0364098	2.12335	0.0080621	0.518174	0.497662	dynein light chain
EG_01004_EG_01005	17021	48366	10700	11210		0.0429989	0.175471	0.0411043	0.0335725		2.1622	0.0275828	-1.96462	0.0739981	-0.638006	0.382322	0.262732	0.726663	-0.408819	0.578267	Ankyrin-2
EG_01020	2071	9415	7657	3482		0.0593338	0.387377	0.333588	0.118265		2.84016	0.00500483	-0.086424	0.935589	-1.84204	0.0145933	2.81889	0.000562732	0.943299	0.219663	Calcium-binding protein
EG_01062	3267	17770	5239	10055		0.450268	3.51723	1.098	1.64289		3.09893	0.00233234	-1.55032	0.154208	0.235368	0.751043	1.61376	0.0411467	1.81559	0.0174663	Calcium-binding protein 2
EG_01064	228	22	136	9		0.0131056	0.00181609	0.0118875	0.000613296		-2.71794	0.0680652	2.83979	0.0589185	-4.62272	0.00102669	0.18701	0.855275	-4.46925	0.00669631	Hypothetical protein
EG_01075	955	505	1526	1453		0.0231499	0.0175804	0.056251	0.0417557		-0.263695	0.80066	1.80716	0.107645	-0.775902	0.308475	1.60862	0.0489966	0.799173	0.324758	Hypothetical protein
EG_01091	834	874	1075	2399		0.00692657	0.0104245	0.0135766	0.0236205		0.723109	0.472682	0.510389	0.641856	0.452915	0.553654	1.29865	0.114791	1.71802	0.0332891	Phospholipase A-2-activating protein
EG_01096	43046	3478	11469	10113		0.212113	0.0246125	0.0859389	0.0590771		-2.97403	0.00321012	1.93317	0.0792539	-0.88671	0.226772	-0.975703	0.207133	-1.89596	0.0120099	Vigilin
EG_01097	368	1	38	3		0.0188323	7.34933e-05	0.00295713	0.000182005		-7.86804	3.68818e-05	5.45969	0.0622866	-4.36815	0.0707796	-2.3432	0.0346005	-6.74489	3.34831e-05	Hypothetical protein
EG_01129	1920	257	5205	510		0.0433104	0.00832561	0.178543	0.0136385		-2.24574	0.0312983	4.55182	0.000231968	-4.05651	9.37671e-07	2.37123	0.00337952	-1.71883	0.0388898	Hypothetical protein
EG_01138	1350	938	2834	2752		0.0324654	0.0323952	0.103638	0.0784586		0.130223	0.893697	1.80694	0.103361	-0.747541	0.316024	2.00232	0.0133922	1.22123	0.119693	Beta-ureidopropionase
EG_01187	1029	4745	404	822		0.175777	1.16406	0.104944	0.166465		2.86069	0.00509043	-3.34222	0.00437569	0.319601	0.699623	-0.416379	0.629307	-0.130322	0.876811	60S ribosomal protein L38
EG_01195	211	881	1361	973		0.0133286	0.0799228	0.130735	0.0728654		2.71742	0.0124373	0.839211	0.444056	-1.18934	0.125284	3.62179	4.67124e-05	2.39891	0.00940193	Hypothetical protein
EG_01203	902	270	989	470		0.0935029	0.0401952	0.1559	0.0577593		-1.08465	0.305758	2.08477	0.0702188	-1.77849	0.0280071	1.06528	0.194322	-0.746756	0.392164	Hypothetical protein
EG_01233	121	311	29	60		0.0209648	0.0773853	0.00764073	0.0123243		2.01743	0.0901577	-3.21103	0.0183026	0.343728	0.852901	-1.12845	0.44286	-0.818262	0.602786	Uroporphyrinogen decarboxylase
EG_01236_EG_01237	882	600	785	2420		0.00629745	0.00615232	0.00852308	0.0204841		0.0997066	0.920542	0.599488	0.589513	0.919061	0.232008	0.764351	0.353573	1.64987	0.0402509	Hypothetical protein
EG_01240	3356	2836	9192	5541		0.598573	0.726429	2.49308	1.17163		0.412638	0.666287	1.90828	0.0832346	-1.43541	0.0537587	2.38607	0.00299293	0.917114	0.224447	Calcium-binding protein SPEC 2C
EG_01269	1648	933	3030	3328		0.0865266	0.0703502	0.241916	0.207148		-0.165244	0.871052	1.91113	0.0857228	-0.569844	0.442026	1.81104	0.024161	1.20765	0.119828	Excitatory amino acid transporter 2
EG_01270	620	79	2171	2243		0.0494712	0.00905273	0.263421	0.212176		-2.31682	0.0474775	4.99212	9.95505e-05	-0.658112	0.379884	2.74046	0.0010789	2.0488	0.012794	Excitatory amino acid transporter 3
EG_01271	8447	718	5472	499		0.205308	0.0250622	0.202246	0.0143784		-2.90086	0.00442222	3.14177	0.00670505	-4.16014	5.39942e-07	0.306066	0.686453	-3.88762	3.82637e-06	Excitatory amino acid transporter 3
EG_01272	178	24	125	2		0.00412784	0.000799292	0.00440802	5.49842e-05		-2.23525	0.150505	2.59258	0.0856528	-6.67097	8.72118e-05	0.422488	0.693142	-6.28202	0.00285994	Hypothetical protein
EG_01273	12035	3517	2495	2240		0.179982	0.0755349	0.0567394	0.0397134		-1.1193	0.245614	-0.283548	0.791974	-0.860723	0.251232	-1.33769	0.0874172	-2.23195	0.00396949	Coiled-coil domain-containing protein 77
EG_01303	3005	3764	6105	5235		0.0275549	0.0495673	0.0851275	0.0569084		0.980424	0.309956	0.909482	0.398077	-0.926984	0.209364	1.95506	0.0141115	0.994535	0.189339	Serpin B9
EG_01316	245	607	752	2402		0.0129758	0.0461689	0.0605644	0.150816		1.96444	0.0707171	0.520794	0.639441	0.97025	0.207691	2.55039	0.00414593	3.48709	7.0664e-05	Dysferlin
EG_01343	8628	1357	2348	1740		0.0856802	0.0193527	0.0354567	0.0204845		-2.01308	0.0415793	1.00277	0.35688	-1.13753	0.132965	-0.945157	0.227279	-2.11623	0.00648605	Ectonucleoside triphosphate diphosphohydrolase 1
EG_01356	3867	2758	1393	6518		0.0232181	0.0237815	0.0127185	0.0463952		0.16793	0.858865	-0.773669	0.475316	1.52105	0.0437969	-0.540583	0.497507	0.946925	0.20805	Protein polybromo-1
EG_01398	4195	1172	2781	1235		0.0113874	0.00456889	0.0114795	0.00397433		-1.18418	0.227025	1.45839	0.184116	-1.87627	0.0148669	0.33937	0.658414	-1.57045	0.04474	Hypothetical protein
EG_01412	2804	1256	1093	5337		0.0278527	0.0179172	0.0165097	0.062848		-0.503127	0.608732	0.0112148	0.992564	1.58255	0.0371284	-0.426756	0.597175	1.12225	0.139684	Host cell factor 1
EG_01422	1463	1773	288	972		0.00837107	0.0145692	0.00250588	0.00659339		0.932786	0.341932	-2.41029	0.0359771	1.04971	0.204016	-1.41235	0.0962049	-0.396191	0.624991	Transient receptor potential cation channel CG34123
EG_01429	301	302	783	261		0.00874758	0.0126043	0.034603	0.00899223		0.660308	0.553254	1.58622	0.164865	-2.29014	0.00672191	2.31169	0.0084074	-0.0120031	0.994815	Uncharacterized protein C17orf53 homolog
EG_01465	14686	1502	3403	1872		0.059818	0.00878597	0.0210776	0.0090394		-2.63396	0.0086056	1.39168	0.203016	-1.56741	0.0388023	-1.17713	0.130968	-2.77808	0.000431193	Magnesium transporter NIPA2
EG_01485	1304	993	3310	1420		0.0420624	0.046	0.162358	0.0543013		0.262445	0.789513	1.94872	0.0797634	-1.92612	0.0121198	2.27632	0.0051533	0.316658	0.692467	Hypothetical protein
EG_01493	549	42	103	135		0.00887801	0.000975403	0.00253286	0.00258811		-3.05282	0.0138438	1.50594	0.305663	-0.314867	0.779476	-1.48173	0.125512	-1.83014	0.0749586	Transposon Ty3-I Gag-Pol polyprotein
EG_01507	1008	826	2212	1292		0.0111512	0.013123	0.0372115	0.0169445		0.368241	0.712126	1.6329	0.140462	-1.48093	0.0533111	2.06629	0.011494	0.551821	0.497573	Neurogenic locus protein delta
EG_01527	359	799	16155	1172		0.0108401	0.0346479	0.741781	0.0419538		1.80973	0.0859466	4.5494	0.000209256	-4.49012	6.50144e-08	6.42429	9.05052e-12	1.90063	0.0298131	Cell division control protein 42 homolog
EG_01555	213	11	17	46		0.000768932	5.70286e-05	9.33228e-05	0.000196866		-3.61976	0.0254103	0.839789	0.775867	0.730917	0.72914	-2.71481	0.0430675	-2.01744	0.149763	Hypothetical protein
EG_01600	1797	5345	677	1702		0.0452174	0.193151	0.0259046	0.0507718		2.22812	0.0252652	-2.7692	0.0153903	0.624821	0.422969	-0.475926	0.563898	0.115351	0.883575	conserved Hypothetical protein
EG_01605	891	900	1579	702		0.00491797	0.00713415	0.0132532	0.00459358		0.670022	0.504325	1.02277	0.351159	-1.87465	0.0174047	1.75795	0.0320473	-0.150244	0.860792	Serine/threonine-protein phosphatase 6 regulatory ankyrin repeat subunit C
EG_01640	1229	1158	1018	3898		0.00623154	0.00843225	0.00784913	0.023431		0.569673	0.564028	0.0258601	0.98192	1.23181	0.104876	0.660689	0.41302	1.85896	0.0184004	Son of sevenless homolog 1
EG_01674	976	2670	649	1085		0.155755	0.611919	0.157495	0.20527		2.10741	0.0360692	-1.82879	0.100706	0.0362228	0.968249	0.343774	0.674258	0.346453	0.67378	Small nuclear ribonucleoprotein G
EG_01680	395	115	74	53		0.00809245	0.00338355	0.00230539	0.00128725		-1.1247	0.342734	-0.424279	0.763289	-1.18671	0.379992	-1.48382	0.151751	-2.70408	0.0237266	Hypothetical protein
EG_01704	920	2042	331	1022		0.0170614	0.0543844	0.00933437	0.022469		1.8058	0.0718032	-2.41332	0.0350594	0.92131	0.260301	-0.542366	0.533705	0.3454	0.676785	Mitogen-activated protein kinase-binding protein 1
EG_01726	411	329	1186	574		0.013937	0.0160219	0.0611563	0.0230751		0.334472	0.757572	2.0617	0.0711411	-1.75216	0.0281297	2.46133	0.00398813	0.675623	0.461281	Hypothetical protein
EG_01728	4413	572	389	117		0.0561035	0.0104434	0.00752032	0.00176339		-2.29215	0.0232427	-0.344487	0.761568	-2.43844	0.00915638	-2.57148	0.00185877	-5.04347	3.96723e-08	Hypothetical protein
EG_01729	2464	355	560	1755		0.0279294	0.00577884	0.00965248	0.0235832		-2.13959	0.0369542	0.869366	0.444304	0.94279	0.228762	-1.20507	0.139467	-0.295821	0.703157	Sodium- and chloride-dependent glycine transporter 1
EG_01731	7611	1960	10347	6548		0.0354627	0.0131153	0.073312	0.0361697		-1.30171	0.180476	2.61204	0.0207057	-1.36527	0.0658181	1.37549	0.0777382	-0.0233211	0.97518	Sodium- and chloride-dependent glycine transporter 1
EG_01733	206	643	62	170		0.0148718	0.066665	0.0068064	0.0145496		2.2977	0.0362215	-3.16272	0.0115714	0.750013	0.52205	-0.799867	0.500313	-0.083399	0.948093	Hypothetical protein
EG_01751	2946	407	1168	1427		0.0323644	0.00642128	0.0195123	0.0185851		-2.20013	0.0310184	1.7327	0.124995	-0.416237	0.585634	-0.40228	0.617954	-0.852062	0.273873	Transmembrane protein 185B
EG_01786	6688	8960	9021	26709		0.0323941	0.0623261	0.0664439	0.153367		1.07745	0.261098	0.221546	0.83531	0.860785	0.241085	1.36415	0.0804412	2.19139	0.00414169	conserved Hypothetical protein
EG_01789	2083	295	488	1253		0.025365	0.00515892	0.0090364	0.0180885		-2.16435	0.0365189	0.937924	0.414143	0.655251	0.411329	-1.16127	0.157936	-0.539566	0.4944	Hypothetical protein
EG_01790	5879	642	698	1646		0.0940673	0.0147524	0.0169833	0.0312227		-2.5394	0.0120986	0.332412	0.765246	0.532484	0.495099	-2.14184	0.00798883	-1.6429	0.0336417	Lysine-specific demethylase 3A-A
EG_01805	114	105	94	451		0.00446493	0.00590596	0.00559846	0.0209407		0.536878	0.698267	0.0521012	0.977489	1.55721	0.1022	0.654136	0.581575	2.1778	0.0414302	5'-3' exoribonuclease 1
EG_01820	42	42	55	5		0.00255977	0.00367614	0.00509735	0.000361266		0.655523	0.739768	0.6008	0.718836	-4.16461	0.0347268	1.32148	0.390409	-2.87668	0.408607	Hypothetical protein
EG_01827	924	1812	238	529		0.0619153	0.174372	0.0242512	0.042023		1.62714	0.104131	-2.71679	0.0195286	0.447124	0.611067	-1.02449	0.24375	-0.610915	0.479443	Uncharacterized protein C14orf179
EG_01831	319	24	132	243		0.0136231	0.00147194	0.00857216	0.0123026		-3.07693	0.0271072	2.67119	0.0743915	0.175236	0.869076	-0.340582	0.745103	-0.19889	0.851526	Innexin unc-9
EG_01846	291	303	538	377		0.00667178	0.00997661	0.0187569	0.010247		0.713821	0.522472	1.04005	0.363652	-1.21822	0.146327	1.81902	0.0415049	0.567256	0.569258	Homeobox protein DTH-2
EG_01858	368	115	249	1168		0.011613	0.00521178	0.0119489	0.0436963		-1.02255	0.392173	1.32627	0.285294	1.52464	0.064746	0.368877	0.687997	1.85997	0.0332035	Hypothetical protein
EG_01863	7775	1927	1185	3131		0.0296505	0.0105537	0.00687196	0.0141553		-1.35696	0.163026	-0.489712	0.652072	0.696555	0.358067	-1.78152	0.0249702	-1.11851	0.138293	Nuclear receptor subfamily 2 group C member 2
EG_01867	77	57	88	7		0.00119321	0.00126851	0.00207367	0.000128597		0.221626	0.89756	0.838299	0.56765	-4.35726	0.00740858	1.12508	0.373924	-3.26572	0.193369	Hypothetical protein
EG_01880	14606	1673	5416	2141		0.0732823	0.0120547	0.0413216	0.0127347		-2.47053	0.0131992	1.90655	0.084501	-2.04412	0.00736526	-0.498825	0.522314	-2.57649	0.000994909	Probable phosphomevalonate kinase
EG_01883	30024	2901	11762	7709		0.381569	0.0529473	0.227309	0.116147		-2.71597	0.00666087	2.23127	0.0449145	-1.3147	0.0758267	-0.419546	0.589724	-1.76779	0.0189655	Major egg antigen
EG_01885	10	0	57	1		0.000351889	0	0.00305007	4.17168e-05		NA	0.689416	NA	0.00779391	-6.53807	0.00592067	3.4434	0.0569413	-3.12822	0.78897	Hypothetical protein
EG_01904	1118	127	258	866		0.0401171	0.0065446	0.0140779	0.0368393		-2.4825	0.023652	1.2343	0.315914	1.04181	0.213309	-1.18304	0.171283	-0.174771	0.833433	Transmembrane protein C9orf5
EG_01912	27	32	166	59		0.000876363	0.00149163	0.00819329	0.00227027		0.900635	0.696017	2.5868	0.0682354	-2.19758	0.0495052	3.55259	0.00398927	1.32147	0.550137	Purine nucleoside phosphorylase
EG_01918	899	242	368	1802		0.0109582	0.00423632	0.00682118	0.02604		-1.23779	0.245086	0.816457	0.484858	1.58664	0.0466139	-0.356179	0.684549	1.19692	0.138667	Frizzled-10
EG_01923	1270	969	1962	4573		0.00721119	0.00790166	0.0169407	0.0307829		0.265263	0.787594	1.22951	0.262627	0.515634	0.490835	1.55993	0.053381	2.04202	0.00960502	Scavenger receptor class B member 1
EG_01928	432	93	110	799		0.00654935	0.00202483	0.00253593	0.0143604		-1.56021	0.19086	0.453959	0.741012	2.15551	0.0154988	-1.04109	0.294049	1.08087	0.222435	Potassium voltage-gated channel subfamily H member 7
EG_01931	45	132	5	22		0.00200654	0.00845281	0.000339028	0.00116296		2.20806	0.131767	-4.51071	0.0112757	1.43232	0.692875	-2.23749	0.405937	-0.838711	0.751613	Hypothetical protein
EG_01944	2721	6744	4075	2602		0.277323	0.987112	0.631561	0.314391		1.96499	0.0459375	-0.515047	0.630576	-1.35236	0.0717169	1.5151	0.0555097	0.129195	0.866181	Hypothetical protein
EG_01965	358	17	85	224		0.0045689	0.00031158	0.0016496	0.00338908		-3.74083	0.00806328	2.53369	0.127894	0.692782	0.518127	-1.14199	0.271856	-0.48275	0.642489	C3 and PZP-like alpha-2-macroglobulin domain-containing protein 8
EG_01971	11788	1645	1715	775		0.0301815	0.00604865	0.00667722	0.00235238		-2.18564	0.0271904	0.271879	0.801773	-1.85112	0.018274	-1.8486	0.0193745	-3.73327	6.44566e-06	Sn1-specific diacylglycerol lipase beta
EG_01972	995	1194	6392	1729		0.0169333	0.0291819	0.165419	0.0348834		0.918557	0.35662	2.63222	0.0201908	-2.59151	0.000832891	3.61594	1.84671e-05	0.99088	0.218206	Tyrosine-protein kinase SPK-1
EG_01985	94	213	1688	772		0.00361928	0.0117778	0.0988318	0.0352384		1.83564	0.147262	3.19815	0.00697055	-1.83382	0.0194067	5.09895	5.68742e-08	3.23158	0.00138428	Hypothetical protein
EG_01986	153	236	1812	888		0.0213293	0.0472486	0.384126	0.146759		1.28078	0.285865	3.15248	0.00757543	-1.73413	0.0260268	4.49842	7.68703e-07	2.73074	0.0042813	Hypothetical protein
EG_01997	621	40	238	205		0.00477701	0.000441892	0.00278402	0.00186949		-3.301	0.00736972	2.78465	0.0389321	-0.92052	0.32739	-0.451195	0.622714	-1.40526	0.147889	Murinoglobulin-2
EG_02010	103	131	8	20		0.000749387	0.00136877	8.85094e-05	0.000172506		1.00245	0.456541	-3.82167	0.0240508	0.616746	0.872655	-2.75406	0.127934	-2.17086	0.265958	Hypothetical protein
EG_02030	8042	368	72	286		0.614728	0.0403978	0.00836916	0.0259173		-3.79425	0.000337587	-2.14188	0.0879995	1.28476	0.217473	-5.87098	3.70341e-10	-4.61976	1.22833e-07	Hypothetical protein
EG_02031	1134	1922	2317	2089		0.0968566	0.235755	0.300935	0.211524		1.41671	0.153492	0.481408	0.655556	-0.854627	0.255574	1.96327	0.0158028	1.0751	0.176381	Hypothetical protein
EG_02032	77	247	14	16		0.00248375	0.0114421	0.000686713	0.000611846		2.3371	0.064701	-3.92925	0.00781966	-0.512537	0.873298	-1.52699	0.413635	-2.07308	0.355467	Hypothetical protein
EG_02046	681	69	551	659		0.0146531	0.00213217	0.0180287	0.0168102		-2.64746	0.0239736	3.20914	0.0105299	-0.446956	0.580601	0.626834	0.45718	0.146334	0.867659	Hypothetical protein
EG_02050	621	868	1040	930		0.00772223	0.0155011	0.019666	0.0137101		1.13862	0.264995	0.472574	0.666892	-0.866463	0.266583	1.67636	0.0451013	0.776348	0.362842	Disorganized muscle protein 1
EG_02056	4555	2568	4812	11466		0.0583779	0.0472658	0.0937813	0.174212		-0.171283	0.861733	1.11775	0.301785	0.547472	0.457799	1.01162	0.193787	1.52555	0.0433361	Dihydropyrimidinase
EG_02065	4780	770	1524	1749		0.0339028	0.00784315	0.016437	0.0147063		-1.97856	0.0473233	1.19669	0.277776	-0.506514	0.502904	-0.716711	0.365138	-1.25677	0.102511	Zinc finger protein 609
EG_02068	1258	43	225	189		0.0293603	0.00144125	0.00798532	0.00522934		-4.21513	0.000359544	2.59927	0.0534669	-0.956721	0.31552	-1.5507	0.0729224	-2.54096	0.0054439	peptide (allatostatin/somatostatin)-like receptor
EG_02075	922	88	430	1373		0.0638995	0.00875872	0.0453174	0.112809		-2.73367	0.0158087	2.50052	0.043244	0.969741	0.224244	-0.167993	0.851513	0.768204	0.345943	Tubulin beta chain
EG_02094	25	63	147	119		0.000489839	0.00177274	0.00437987	0.00276418		1.98895	0.287057	1.43415	0.28997	-1.01004	0.341336	3.48825	0.0061713	2.44467	0.162353	Solute carrier family 22 member 5
EG_02105	846	731	278	1429		0.0481721	0.0597769	0.0240713	0.0964634		0.444737	0.65927	-1.18303	0.299363	1.65667	0.0418718	-0.673136	0.444724	0.949987	0.245313	Splicing factor, arginine/serine-rich 7
EG_02109	31	93	3	7		0.00287009	0.0123654	0.000422362	0.00076831		2.24049	0.172838	-4.74244	0.019273	0.517211	0.980423	-2.4368	0.487856	-1.95313	0.613329	Hypothetical protein
EG_02120	84933	6945	38666	19676		0.558322	0.065565	0.386516	0.153338		-2.95676	0.00332279	2.68878	0.0172132	-1.67981	0.0239113	-0.202823	0.797021	-1.91618	0.0109642	Glutamine synthetase
EG_02121	3026	868	755	688		0.0994597	0.0409722	0.037736	0.0268085		-1.14612	0.246205	0.0105394	0.993532	-0.83925	0.292832	-1.07043	0.184012	-1.94322	0.0163534	Rhabdoid tumor deletion region protein 1
EG_02149	125	9	61	8		0.00354218	0.000366264	0.00262858	0.000268755		-3.14034	0.0973935	2.97257	0.121498	-3.63592	0.0437092	-0.10261	0.955363	-3.77207	0.0644137	Protein boule-like
EG_02157	132	539	92	189		0.0172145	0.100949	0.0182448	0.0292206		2.68527	0.0183783	-2.33882	0.0552734	0.333499	0.76571	0.411605	0.724895	0.711559	0.564613	Cytochrome c oxidase assembly protein COX19
EG_02166_EG_02167	3526	381	4341	632		0.0200491	0.00311122	0.0375348	0.00426026		-2.55465	0.0128437	3.72192	0.00179396	-3.48521	1.68732e-05	1.23243	0.11607	-2.28633	0.0049359	Hypothetical protein
EG_02171	2435	3687	591	2006		0.0798181	0.173567	0.0294592	0.0779541		1.25405	0.19725	-2.42946	0.0319589	1.05791	0.17455	-1.11026	0.172835	-0.0858896	0.912067	S-phase kinase-associated protein 1
EG_02190	24882	2811	7161	6122		0.166026	0.0269366	0.0726598	0.0484272		-2.49042	0.0122269	1.56084	0.152751	-0.93134	0.206452	-0.864433	0.264626	-1.82932	0.0155523	Max dimerization protein 1
EG_02201	141	136	149	43		0.00214299	0.00296847	0.00344364	0.000774775		0.603434	0.641658	0.343463	0.790898	-2.49809	0.0341964	1.01205	0.345564	-1.51958	0.3368	Hypothetical protein
EG_02202_EG_02203	8256	8248	14198	6107		0.0872486	0.125178	0.228164	0.0765107		0.654124	0.491389	0.995329	0.354191	-1.92233	0.0105771	1.71461	0.0290046	-0.241269	0.745057	Hypothetical protein
EG_02249	618	1616	909	1685		0.0948781	0.356295	0.212213	0.306678		2.04227	0.0453345	-0.618317	0.57126	0.185215	0.81347	1.48911	0.075733	1.64078	0.0477183	Hypothetical protein
EG_02264	295	1051	905	700		0.0393174	0.201167	0.183418	0.110603		2.4885	0.0192044	-0.00401515	0.998272	-1.07574	0.175063	2.54964	0.00357245	1.44035	0.119377	Dynein light chain 1, cytoplasmic
EG_02271	10737	3487	1493	3685		0.0241377	0.0112579	0.00510391	0.00982101		-0.96701	0.315257	-1.01201	0.351069	0.598269	0.426954	-1.91387	0.0157831	-1.34914	0.0735364	ccr4-not transcription complex
EG_02277	95	2	57	42		0.00944427	0.000285539	0.00861688	0.00494993		-4.91433	0.0470672	5.04465	0.0311586	-1.14575	0.444087	0.195471	0.887376	-0.983828	0.582629	Tctex1 domain-containing protein 1-B (Fragment)
EG_02284	870	3902	1950	6038		0.00696484	0.0448612	0.0237387	0.0573047		2.82065	0.00584339	-0.788982	0.464824	0.925415	0.215164	2.09682	0.0107714	2.98869	0.000233026	Zinc finger protein 2
EG_02287	270	24	4	13		0.00216388	0.000276231	4.87484e-05	0.000123515		-2.83633	0.0475391	-2.3732	0.434303	0.995258	0.857684	-5.14438	0.000545425	-4.18267	0.00565938	Hypothetical protein
EG_02289	22	23	620	14		0.000592506	0.00088959	0.0253917	0.000446996		0.719653	0.792493	4.96432	0.000275856	-6.17395	8.52636e-09	5.74913	6.939e-08	-0.458366	0.917031	Hypothetical protein
EG_02296	115	3	41	7		0.00163705	6.13307e-05	0.000887522	0.000118132		-4.605	0.0369213	3.98435	0.105101	-3.25538	0.123966	-0.555501	0.703397	-3.84442	0.0720104	Kelch-like protein 10
EG_02304	3893	833	6551	1529		0.0839146	0.0257863	0.214729	0.0390721		-1.56897	0.113363	3.18708	0.00597748	-2.80431	0.000332779	1.68327	0.033012	-1.15458	0.135935	DnaJ homolog subfamily B member 2
EG_02307	617	483	1489	716		0.00677012	0.00761114	0.0248448	0.00931386		0.302275	0.770536	1.83601	0.102714	-1.76149	0.0252987	2.20344	0.0083569	0.4084	0.639265	Glyceraldehyde-3-phosphate dehydrogenase (Fragment)
EG_02326	9869	1259	5014	2193		0.11689	0.0214152	0.0903065	0.0307928		-2.3151	0.0200632	2.20544	0.0483868	-1.89824	0.0125217	-0.0445052	0.960707	-1.97629	0.0103459	Nuclear distribution protein nudE homolog 1
EG_02362	4178	1075	726	976		0.0192354	0.00710778	0.00508277	0.00532708		-1.30295	0.18491	-0.354537	0.747643	-0.27827	0.722411	-1.59233	0.0476783	-1.90415	0.0162889	Serine/threonine-protein kinase PAK 1
EG_02364	218	462	383	105		0.023193	0.0705884	0.0619625	0.0132432		1.73909	0.116761	-0.0587906	0.961099	-2.57214	0.00650144	1.74545	0.0605632	-0.860228	0.491244	Hypothetical protein
EG_02365	830	886	995	465		0.0414263	0.0635073	0.0755182	0.0275142		0.749718	0.456569	0.379148	0.729971	-1.80265	0.0260207	1.19402	0.147471	-0.64217	0.465256	Hypothetical protein
EG_02382	925	2813	552	994		0.133557	0.583293	0.121198	0.170144		2.26011	0.0251607	-2.13761	0.0574584	0.143396	0.861879	0.187652	0.817944	0.297503	0.720065	Hypothetical protein
EG_02397	396	29	109	250		0.0101326	0.00106565	0.00424114	0.00758353		-3.11585	0.0188744	2.12196	0.160177	0.492418	0.632917	-0.928736	0.355605	-0.469862	0.642514	Hypothetical protein
EG_02398	787	53	139	329		0.0247282	0.00239158	0.00664144	0.0122551		-3.23678	0.00631499	1.60278	0.246775	0.537821	0.57734	-1.56884	0.0865913	-1.06457	0.240981	Rho GTPase-activating protein 100F
EG_02449	2424	2123	3139	7017		0.0408892	0.0514301	0.0805188	0.140324		0.464237	0.630238	0.775958	0.472301	0.455367	0.53948	1.30535	0.0987409	1.72718	0.0245149	Transmembrane protein 45B
EG_02466	3877	1544	7404	7836		0.0948022	0.0542203	0.275308	0.227155		-0.672745	0.490173	2.47339	0.027927	-0.623369	0.394581	1.8658	0.0185772	1.20889	0.108785	Innexin unc-9
EG_02467	1782	1034	4749	5658		0.0427977	0.0356636	0.173439	0.161095		-0.129738	0.898966	2.41115	0.0323033	-0.452513	0.537121	2.34656	0.00375076	1.86051	0.0166051	Innexin unc-7
EG_02514	1296	482	453	243		0.00898368	0.0047983	0.00477505	0.00199692		-0.771438	0.449811	0.122236	0.915498	-1.60374	0.0664466	-0.584046	0.488666	-2.22133	0.0130089	Hypothetical protein
EG_02526	22092	6161	15041	3258		0.581638	0.232949	0.602178	0.101689		-1.18676	0.217026	1.49942	0.167592	-2.91202	0.00018158	0.377813	0.617489	-2.56775	0.000962576	Syntenin-1
EG_02604	13558	4543	13758	35460		0.546303	0.262889	0.842992	1.69388		-0.921904	0.337196	1.81031	0.09876	0.66074	0.367009	0.953563	0.215808	1.58076	0.0345191	Hypothetical protein
EG_02613	6776	881	2389	4847		0.125087	0.0233564	0.0670634	0.106076		-2.2877	0.0222033	1.65095	0.135819	0.315503	0.673415	-0.57159	0.467199	-0.289631	0.697627	RAC serine/threonine-protein kinase
EG_02618	253	129	23	27		0.00723701	0.00529932	0.00100045	0.000915604		-0.316244	0.803077	-2.27591	0.135228	-0.473856	0.834586	-2.52699	0.0432512	-3.0344	0.0331683	Hypothetical protein
EG_02659	38	63	193	73		0.000621411	0.00147954	0.00479936	0.00141522		1.38488	0.434303	1.82693	0.166569	-2.10781	0.0482462	3.27697	0.00489365	1.13561	0.557641	Acetylcholine receptor subunit beta-like 2
EG_02665	3741	4611	7764	10094		0.0327836	0.0580303	0.103463	0.104867		0.957178	0.31989	0.963478	0.370535	-0.326556	0.653141	1.98581	0.0125026	1.62571	0.0322213	Probable UDP-glucose 4-epimerase
EG_02669	1756	166	1048	1979		0.056293	0.00764239	0.0510883	0.075211		-2.74751	0.0102785	2.87014	0.0156696	0.211951	0.784752	0.187783	0.809829	0.366189	0.639268	Lysosomal acid phosphatase
EG_02690	80	150	243	125		0.00310985	0.00837399	0.0143644	0.00576057		1.56241	0.247874	0.907752	0.457945	-1.66421	0.0897373	2.53532	0.0162701	0.837567	0.567356	Coactosin-like protein
EG_02691	947	470	434	2267		0.00872767	0.00622068	0.00608231	0.0247688		-0.355181	0.733083	0.0967921	0.933672	1.67984	0.033071	-0.193233	0.8278	1.45306	0.0699493	Macrophage colony-stimulating factor 1 receptor
EG_02700	1199	787	1174	390		0.0344597	0.0324832	0.0513086	0.0132881		0.0481267	0.959861	0.788755	0.473237	-2.29507	0.00493238	0.902037	0.264352	-1.42658	0.0998912	Hypothetical protein
EG_02720	2044	4896	2746	1064		0.0203479	0.0699957	0.041569	0.012557		1.91573	0.0522377	-0.622514	0.56239	-2.07302	0.00754753	1.35837	0.0872659	-0.748186	0.347176	conserved Hypothetical protein
EG_02736	300	13	193	126		0.0231753	0.00144225	0.0226721	0.0115393		-3.87286	0.00933363	4.10378	0.00677513	-1.32036	0.19176	0.296075	0.75698	-1.05783	0.355278	Universal stress protein G
EG_02748	4540	1205	468	800		0.0328277	0.0125131	0.0051459	0.00685773		-1.25814	0.199178	-1.15269	0.300794	0.0683096	0.938293	-2.34568	0.00418847	-2.31091	0.00398839	UPF0563 protein C17orf95
EG_02758	2337	1259	806	4399		0.0102362	0.00791952	0.00536843	0.0228424		-0.236857	0.811841	-0.431669	0.693912	1.74314	0.0230485	-0.603369	0.457506	1.10623	0.147955	Afadin
EG_02759	190	160	8	96		0.00423603	0.00512291	0.000271223	0.00253736		0.407595	0.741016	-4.11017	0.0122881	2.87978	0.102362	-3.63742	0.0153108	-0.791183	0.544354	Hypothetical protein
EG_02763	325	13	49	45		0.00291333	0.000167356	0.000667933	0.000478217		-3.98833	0.00665988	2.12603	0.274329	-0.828039	0.593466	-1.79715	0.104424	-2.65873	0.0360019	Transcription factor 21
EG_02798	1597	2228	1226	4372		0.00991761	0.0198705	0.0115777	0.0321875		1.13591	0.24653	-0.650032	0.549242	1.12915	0.134882	0.551031	0.488765	1.64664	0.034369	RING finger protein 160
EG_02815	41328	3764	12919	17140		0.236473	0.0309299	0.112408	0.116266		-2.80126	0.00521842	1.99091	0.0711027	-0.297309	0.681095	-0.745188	0.335292	-1.07604	0.145025	Lysyl-tRNA synthetase
EG_02820	2507	580	2718	3952		0.0102182	0.003395	0.0168461	0.019096		-1.45631	0.146363	2.44018	0.0316669	-0.165144	0.821391	1.04902	0.182871	0.850332	0.264765	Rab11 family-interacting protein 3
EG_02829	1372	348	2000	994		0.0565993	0.0206171	0.125464	0.0486126		-1.3236	0.199406	2.7346	0.0180385	-1.71386	0.0270539	1.47616	0.0666282	-0.271252	0.738712	ADP-ribosylation factor-like protein 4A
EG_02848	436	222	55	189		0.00352298	0.00257613	0.000675798	0.00181047		-0.318246	0.780255	-1.8013	0.173223	1.0757	0.353009	-2.05439	0.0494907	-1.01223	0.324074	oxalate:formate antiporter
EG_02850	5433	480	2673	592		0.172046	0.0218292	0.128717	0.0222245		-2.84512	0.00553508	2.68911	0.0191008	-2.87997	0.000324626	-0.0908525	0.913906	-3.00437	0.000251988	PR domain zinc finger protein 1
EG_02857	2317	458	2913	2230		0.00848733	0.00240936	0.0162262	0.00968402		-1.68332	0.0964831	2.88084	0.012622	-1.09064	0.146661	1.26268	0.110438	0.138496	0.857843	PDZ and LIM domain protein 3
EG_02861	189	182	161	743		0.00361177	0.00499484	0.00467859	0.0168327		0.601075	0.620179	0.0348801	0.982709	1.50112	0.0848867	0.701111	0.495306	2.16869	0.0232085	Sphingosine-1-phosphate lyase 1
EG_02862	12034	1444	5126	3520		0.073123	0.0126009	0.0473645	0.0253567		-2.40345	0.0158581	2.03952	0.0662895	-1.24744	0.094426	-0.298774	0.704302	-1.57976	0.0370121	conserved Hypothetical protein
EG_02863	203	7	18	3		0.00277991	0.000137665	0.000374832	4.87036e-05		-4.20246	0.0143045	1.57433	0.600729	-3.29014	0.336392	-2.56297	0.0575409	-5.88666	0.00222191	Hypothetical protein
EG_02877	11975	14937	9863	34689		0.0521313	0.0933852	0.0652924	0.179028		0.974388	0.307062	-0.387034	0.716677	1.1092	0.131653	0.65251	0.39421	1.72816	0.0214093	Telomerase protein component 1
EG_02884	1746	2064	2925	2820		0.0845921	0.143611	0.215497	0.161972		0.896912	0.358163	0.714751	0.507861	-0.757923	0.309096	1.67682	0.0362339	0.885352	0.253505	U1 small nuclear ribonucleoprotein C
EG_02897	2430	1885	1005	4921		0.0114573	0.0127638	0.00720566	0.0275065		0.289131	0.763551	-0.695611	0.523216	1.58657	0.0370847	-0.341324	0.675423	1.21171	0.112659	Nuclear pore membrane glycoprotein 210
EG_02923	1394	266	219	418		0.0170778	0.00467996	0.00407985	0.00607087		-1.73421	0.0968873	-0.0687376	0.957753	0.22739	0.805146	-1.73779	0.0437609	-1.54395	0.0710067	Transcription factor SOX-5
EG_02924	3422	2661	6484	7305		0.0416562	0.0465196	0.120025	0.105421		0.292652	0.758937	1.49667	0.169839	-0.533182	0.466247	1.85448	0.019444	1.28776	0.0887911	Ornithine aminotransferase, mitochondrial
EG_02942	181	383	56	148		0.00384232	0.0116763	0.00180773	0.00372462		1.73688	0.126325	-2.56209	0.0448449	0.696917	0.569321	-0.760054	0.53841	-0.0966819	0.942317	Uncharacterized protein C1orf194 homolog
EG_02955	28498	5021	26275	51760		0.743303	0.188076	1.04214	1.60048		-1.84929	0.0576462	2.5994	0.0209091	0.272965	0.710037	0.815267	0.287223	1.05469	0.152366	Probable citrate synthase 1, mitochondrial
EG_02969	4379	4097	1550	7101		0.025682	0.0345073	0.0138234	0.0493718		0.559489	0.558013	-1.19054	0.273631	1.49057	0.0476393	-0.565897	0.475906	0.891131	0.234543	Leucine-rich repeat and WD repeat-containing protein 1
EG_02981	232	1302	370	1002		0.00720255	0.0580498	0.0174675	0.0368783		3.14406	0.0035691	-1.60337	0.154589	0.732103	0.369306	1.60584	0.0836366	2.3044	0.0117464	Na(+)/H(+) exchange regulatory cofactor NHE-RF3
EG_02997	3019	299	1363	1973		0.138696	0.0197271	0.0952197	0.107457		-2.68033	0.00980185	2.40033	0.0372774	-0.171576	0.818822	-0.214848	0.792635	-0.419969	0.585065	Adapter molecule Crk
EG_03011	2196	3485	506	1303		0.0634143	0.144527	0.0222196	0.0446072		1.3218	0.175323	-2.57219	0.0240525	0.659446	0.406897	-1.18523	0.148477	-0.55933	0.477269	GI16583 gene product from transcript GI16583-RA
EG_03013	18738	4265	9704	4466		0.0828216	0.0270727	0.0652231	0.0234015		-1.47983	0.126134	1.39779	0.197756	-1.82478	0.0152396	-0.0168788	0.989053	-1.8752	0.0135622	AN1-type zinc finger protein 6
EG_03018	540	261	325	2005		0.00593059	0.00411658	0.00542773	0.026105		-0.393387	0.721647	0.528148	0.652482	1.91991	0.016561	0.199917	0.81761	2.08628	0.0121827	DNA-directed RNA polymerase I subunit RPA1
EG_03027	5439	2471	3166	1312		0.0451825	0.0294792	0.0399938	0.0129208		-0.482724	0.618151	0.569324	0.596807	-1.97608	0.0102802	0.151757	0.83922	-1.85786	0.0174728	Hypothetical protein
EG_03028	2112	545	874	400		0.0105384	0.00390541	0.00663164	0.00236616		-1.29876	0.196624	0.893135	0.422377	-1.83282	0.025334	-0.340468	0.678286	-2.20683	0.0089033	Hypothetical protein
EG_03032	123	61	70	542		0.00298957	0.00212924	0.00258721	0.0156174		-0.356254	0.820555	0.410303	0.790519	2.24768	0.0187555	0.119205	0.925667	2.33335	0.0237131	Neurogenic locus notch homolog protein 1
EG_03033	1952	602	655	3421		0.0141341	0.00626005	0.00721209	0.0293662		-1.04159	0.299178	0.333489	0.765186	1.67967	0.0296826	-0.64295	0.432933	1.00318	0.192904	Neurogenic locus Notch protein
EG_03035	1303	159	342	1260		0.0464804	0.00814543	0.0185516	0.0532846		-2.37922	0.0272199	1.31673	0.271705	1.17617	0.145986	-0.997332	0.239582	0.145297	0.857279	F-box-like/WD repeat-containing protein TBL1XR1
EG_03047	1519	1425	891	4023		0.0122007	0.0164374	0.0108827	0.0383074		0.563363	0.56499	-0.465707	0.670161	1.46959	0.054195	0.162812	0.835369	1.59886	0.0403231	H(+)/Cl(-) exchange transporter 4
EG_03055	26091	878	4885	1672		0.601602	0.029074	0.171283	0.0457047		-4.23766	7.00708e-05	2.68782	0.0182148	-2.25197	0.00343224	-1.48469	0.0567865	-3.77019	4.07817e-06	Hypothetical protein
EG_03056	335	24	153	121		0.0139145	0.00143161	0.0096637	0.00595816		-3.14753	0.0227378	2.88418	0.0496688	-1.04371	0.321423	-0.198193	0.852112	-1.27544	0.257645	Hypothetical protein
EG_03066	1210	175	478	1072		0.0303838	0.00631084	0.0182522	0.0319123		-2.13406	0.0467011	1.66141	0.159292	0.46004	0.568156	-0.407488	0.631665	0.0190084	0.982479	conserved Hypothetical protein
EG_03078	72435	3736	3538	10937		1.95807	0.145037	0.145435	0.350497		-3.6216	0.00046243	0.133197	0.901129	0.923029	0.212125	-3.42324	3.04748e-05	-2.53376	0.00100824	Small heat shock protein p36
EG_03089	1033	946	2173	2876		0.0147918	0.0194538	0.0473163	0.048822		0.528595	0.595651	1.41153	0.199779	-0.300806	0.685069	2.00528	0.0140395	1.67093	0.0357724	Pleckstrin homology domain-containing family G member 5
EG_03105	277	18	14	6		0.00284871	0.000265847	0.000218941	7.31517e-05		-3.28829	0.0247481	-0.150812	0.980783	-1.92757	0.585657	-3.37395	0.00888316	-5.33507	0.0010331	Hypothetical protein
EG_03113	40	113	162	39		0.00274089	0.0111199	0.0168802	0.00316812		2.15377	0.159301	0.731429	0.569604	-2.75963	0.0184549	2.95036	0.0137094	0.157185	0.957014	Hypothetical protein
EG_03134	4603	4360	12045	1258		0.0815789	0.110972	0.324619	0.0264316		0.577276	0.545411	1.67779	0.124671	-3.96441	1.10835e-06	2.32022	0.00374395	-1.67773	0.0319363	Hypothetical protein
EG_03174	627	855	1024	1553		0.00970377	0.0190034	0.0240992	0.0284938		1.10298	0.280123	0.471977	0.667436	-0.10434	0.889996	1.64012	0.0498745	1.50223	0.0703996	SHC-transforming protein 1
EG_03186	1345	291	1964	5660		0.0102963	0.00319921	0.0228628	0.0513665		-1.55299	0.135613	2.96646	0.0111221	0.821825	0.270976	1.47863	0.0663692	2.26691	0.00406596	Collagen alpha-1(XXVII) chain
EG_03188	370	1093	1048	1069		0.0327556	0.138962	0.141083	0.112193		2.21822	0.0343437	0.151103	0.890572	-0.676559	0.382509	2.43448	0.00469988	1.72438	0.0494745	Dynein light chain 1, cytoplasmic
EG_03269	598	290	54	283		0.0326703	0.0227531	0.00448617	0.0183292		-0.38857	0.721507	-2.21326	0.0884314	1.68459	0.116746	-2.53668	0.0116627	-0.885633	0.349425	Monocarboxylate transporter 9
EG_03272	29	152	19	1144		0.00113459	0.00854039	0.00113039	0.0530609		3.04547	0.0405657	-2.78824	0.0659436	5.20676	2.22864e-07	0.322383	0.897472	5.4956	3.00174e-07	Hypothetical protein
EG_03285	1259	1975	295	501		0.0834409	0.18798	0.0297307	0.0393638		1.3051	0.186699	-2.53131	0.0279336	0.0589138	0.952041	-1.16105	0.174078	-1.13569	0.181085	Putative zinc finger protein FLJ16720
EG_03307	100	31	21	2		0.00144731	0.000644338	0.000462179	3.43159e-05		-1.03414	0.552919	-0.350121	0.882397	-4.0975	0.219909	-1.3191	0.415716	-5.45015	0.0372114	Hypothetical protein
EG_03317	481	533	870	1295		0.007223	0.0114945	0.0198665	0.0230541		0.803621	0.44335	0.918638	0.409623	-0.131317	0.863778	1.78742	0.0356947	1.62255	0.0568142	GRIP1-associated protein 1
EG_03350	183	30	5	6		0.00606421	0.0014277	0.000251955	0.000235711		-1.95329	0.195629	-2.3732	0.376069	-0.442147	0.971536	-4.26134	0.00772117	-4.73703	0.0101943	Hypothetical protein
EG_03358	4636	1302	5496	5842		0.0997529	0.0402332	0.179829	0.149022		-1.17663	0.228882	2.28941	0.0409074	-0.617102	0.400834	1.17794	0.131246	0.527292	0.480773	DnaJ homolog subfamily B member 4
EG_03377	10352	1152	2367	3135		0.0809326	0.0129343	0.0281403	0.0290564		-2.51217	0.0121546	1.25068	0.253208	-0.299776	0.685364	-1.19634	0.12636	-1.52966	0.0437258	CCR4-NOT transcription complex subunit 6-like
EG_03387	1325	1686	2232	1772		0.00539629	0.00986118	0.0138231	0.00855557		1.00313	0.308516	0.61649	0.568726	-1.03814	0.169837	1.68478	0.0368528	0.613097	0.439295	Muscle M-line assembly protein unc-89
EG_03389	1903	5785	3062	719		0.0353994	0.154544	0.0866149	0.0158559		2.25956	0.0232774	-0.706085	0.51108	-2.79559	0.000435374	1.61864	0.0426143	-1.2105	0.137315	subfamily M23B non-peptidase homologue (M23 family)
EG_03390	1227	2170	2596	2843		0.0424783	0.107888	0.136665	0.116682		1.47808	0.135695	0.470353	0.662449	-0.574058	0.440409	2.01359	0.0131396	1.40599	0.0745524	Titin
EG_03396	537	27	297	44		0.0034034	0.00024575	0.00286236	0.000330595		-3.65837	0.00454569	3.67119	0.00755414	-3.46007	0.000945604	0.0779776	0.926767	-3.41564	0.00296221	Platelet glycoprotein 4
EG_03409	608	22	80	36		0.00215764	0.000112122	0.000431713	0.000151455		-4.13297	0.00143468	2.07425	0.205445	-1.85718	0.182324	-1.99356	0.0406699	-3.88429	0.000705624	Hypothetical protein
EG_03410	40118	885	6973	2139		0.173382	0.00549288	0.0458263	0.0109593		-4.84691	9.1926e-06	3.18979	0.00591786	-2.41002	0.00173531	-1.59196	0.0410583	-4.03553	1.0092e-06	Krueppel-like factor 8
EG_03426	297	208	359	1183		0.00455967	0.00458598	0.00838112	0.0215312		0.141643	0.902678	0.999158	0.396474	1.01521	0.209711	1.20596	0.186636	2.18763	0.0136518	MAP kinase-activating death domain protein
EG_03449	4194	3891	1241	5870		0.0101625	0.0135402	0.00457271	0.0168622		0.547337	0.566755	-1.43688	0.189414	1.53668	0.0422392	-0.824387	0.299423	0.678744	0.365364	Transformation/transcription domain-associated protein
EG_03465	477	2548	362	742		0.0470346	0.36082	0.0542798	0.0867379		3.07283	0.00327496	-2.60355	0.0233321	0.330248	0.693599	0.534437	0.543189	0.83114	0.347397	Ubiquitin-like protein 5
EG_03466	6607	679	2126	3288		0.137685	0.0203209	0.0673713	0.0812304		-2.62699	0.0094998	1.85842	0.0960747	-0.0761132	0.916308	-0.703417	0.370738	-0.813074	0.279838	Phosphatidate phosphatase LPIN3
EG_03471	3181	4390	730	1300		0.0678438	0.134463	0.0236755	0.0328697		1.12026	0.246494	-2.37649	0.0350928	0.127361	0.874658	-1.19108	0.139313	-1.09726	0.160151	Lipoxygenase homology domain-containing protein 1
EG_03491	169	696	108	272		0.0177208	0.104809	0.0172207	0.033812		2.69759	0.0149774	-2.4763	0.0397227	0.627393	0.536004	0.286445	0.79497	0.880294	0.429471	Protein transport protein Sec61 subunit gamma
EG_03500	984	867	459	2229		0.00638999	0.00808566	0.00453261	0.0171601		0.472896	0.635963	-0.70578	0.527217	1.57465	0.0451998	-0.167727	0.850683	1.37338	0.086147	Activating signal cointegrator 1 complex subunit 3
EG_03503	1374	637	351	349		0.0138333	0.00921019	0.00537372	0.00416551		-0.453494	0.654649	-0.648065	0.56712	-0.713426	0.410521	-1.0364	0.219976	-1.78337	0.039716	Riboflavin kinase
EG_03517	694	1268	628	1956		0.00889446	0.0233384	0.0122391	0.029719		1.52507	0.132211	-0.80196	0.467122	0.933888	0.229974	0.788266	0.347726	1.68861	0.0392873	Phosphatidylinositide phosphatase SAC1
EG_03526	1361	4906	388	905		0.0634876	0.328663	0.0275228	0.0500478		2.5054	0.0128477	-3.44866	0.0034142	0.516679	0.52868	-0.878102	0.297481	-0.394967	0.62856	40S ribosomal protein S28
EG_03558	1576	1822	3034	1604		0.0402408	0.0668114	0.117803	0.0485535		0.864778	0.377	0.947456	0.381841	-1.62473	0.0330275	1.87739	0.0196814	0.219117	0.781794	NADH dehydrogenase [ubiquinone] 1 beta subcomplex subunit 9
EG_03587	775	485	1277	1100		0.0127078	0.0114209	0.0318412	0.0213829		-0.0206888	0.988977	1.60846	0.151504	-0.920437	0.233077	1.65293	0.0453043	0.698946	0.40114	Josephin-2
EG_03589	213	395	245	1636		0.00561599	0.0149567	0.00982298	0.051137		1.54652	0.167619	-0.477313	0.682795	2.03414	0.0127948	1.13437	0.241928	3.13496	0.000462383	Plectin-1
EG_03592	2566	1424	7811	7937		0.0297529	0.0237123	0.137724	0.109102		-0.194049	0.845438	2.66732	0.0185907	-0.682095	0.351915	2.53842	0.00170736	1.82278	0.0176351	Basement membrane-specific heparan sulfate proteoglycan core protein
EG_03650	3179	2453	2649	8027		0.0143831	0.0159386	0.0182253	0.0430547		0.281497	0.768107	0.322658	0.764243	0.894231	0.228473	0.669312	0.390418	1.53	0.0442279	Brefeldin A-inhibited guanine nucleotide-exchange protein 2
EG_03658	53	209	29	66		0.0020758	0.0117557	0.00172718	0.0030645		2.63496	0.0484544	-2.63762	0.0603852	0.481231	0.780567	0.0624973	0.981001	0.510184	0.789694	Hypothetical protein
EG_03661	20346	5679	18149	2991		0.250608	0.100457	0.339937	0.0436754		-1.18551	0.217685	1.88794	0.0856478	-3.30637	2.79425e-05	0.767582	0.316305	-2.57233	0.000955658	Hypothetical protein
EG_03662	303	522	413	918		0.011069	0.027386	0.0229428	0.0397571		1.44025	0.181845	-0.12615	0.913027	0.44717	0.584689	1.37926	0.126823	1.79289	0.0466539	Tetraspanin-7
EG_03664	13953	1334	5064	2495		0.613145	0.0841866	0.338391	0.129978		-2.73122	0.00665729	2.13628	0.0552466	-1.72642	0.0223945	-0.529789	0.496739	-2.28975	0.00310893	Tetraspanin-7
EG_03672	3996	3697	2726	1423		0.0473447	0.0629052	0.0491136	0.0199874		0.543321	0.56985	-0.227812	0.832105	-1.64303	0.0317251	0.380666	0.620975	-1.29591	0.0952926	Aldehyde dehydrogenase family 3 member B1
EG_03682	246	22	85	11		0.00305696	0.000392617	0.00160622	0.000162051		-2.82756	0.0540969	2.16172	0.181981	-3.65514	0.0195857	-0.600687	0.590719	-4.28937	0.0065831	Hypothetical protein
EG_03688	1256	1461	242	516		0.0255592	0.0426973	0.00748866	0.0124484		0.873642	0.375908	-2.38212	0.0391821	0.387182	0.660795	-1.44332	0.0939535	-1.08968	0.198562	Armadillo repeat-containing protein 2
EG_03752	253	221	363	137		0.00343232	0.00430577	0.00748866	0.0022034		0.460432	0.691199	0.927681	0.429555	-2.11098	0.0232228	1.45327	0.115601	-0.691251	0.554871	Hypothetical protein
EG_03760	6063	1177	2051	1503		0.0325279	0.00906851	0.0167326	0.00955944		-1.70939	0.0826228	1.01297	0.353182	-1.15366	0.129497	-0.631268	0.422722	-1.81848	0.0193207	Ecdysone-induced protein 74EF
EG_03764	214	21	17	33		0.00177489	0.000250132	0.000214406	0.000324472		-2.69363	0.0755379	-0.0930968	0.994442	0.251749	0.93425	-2.72157	0.0423172	-2.50336	0.0856636	Hypothetical protein
EG_03766	364	205	28	254		0.0139266	0.0112639	0.00162905	0.0115208		-0.172792	0.885414	-2.66037	0.059479	2.47615	0.0347776	-2.768	0.0154155	-0.325399	0.751214	Hypothetical protein
EG_03769	2650	3556	477	1666		0.111598	0.215063	0.0305464	0.0831749		1.07979	0.265075	-2.68644	0.0189581	1.09915	0.163792	-1.54149	0.0597272	-0.475893	0.539563	Hypothetical protein
EG_03814	1002	2632	1677	755		0.0360971	0.13617	0.0918687	0.0322446		2.0488	0.0412281	-0.438519	0.684673	-1.85652	0.0180866	1.67544	0.0399415	-0.214623	0.79893	Hypothetical protein
EG_03815	1895	5479	1245	1727		0.0624548	0.259328	0.0623959	0.0674768		2.18724	0.0278011	-1.92601	0.0819518	-0.23306	0.757665	0.326385	0.677938	0.0597808	0.939707	Pre-mRNA-splicing factor CWC25
EG_03826	10013	386	627	401		0.0841982	0.00466141	0.00801746	0.0039975		-4.04161	0.000150491	0.911622	0.420093	-1.35005	0.103468	-3.06483	0.000196477	-4.44842	2.31551e-07	ETS domain-containing protein Elk-1
EG_03837	106	398	121	113		0.00120828	0.00651534	0.00209739	0.00152703		2.56423	0.0295594	-1.506	0.212543	-0.803866	0.466863	1.12338	0.326632	0.285969	0.84551	MutS protein homolog 4
EG_03844	1084	78	327	392		0.0469543	0.00485213	0.021539	0.0201297		-3.14122	0.00566279	2.2795	0.0700622	-0.443619	0.607775	-0.796565	0.353833	-1.27373	0.14433	conserved Hypothetical protein
EG_03857	1955	203	586	1927		0.0198087	0.00295391	0.00902897	0.0231471		-2.61209	0.0134919	1.74118	0.135855	1.0122	0.194468	-0.805759	0.326205	0.172899	0.824642	MAP/microtubule affinity-regulating kinase 3
EG_03861	121	140	10	15		0.00756464	0.0125696	0.000950677	0.00111173		0.865943	0.508761	-3.5956	0.0280433	-0.120219	0.997742	-2.6645	0.110449	-2.81826	0.141133	Hypothetical protein
EG_03869	304	97	845	946		0.0285817	0.0130972	0.12081	0.105441		-0.992492	0.423434	3.33465	0.00656661	-0.542293	0.488237	2.40732	0.00593002	1.83148	0.0416032	conserved Hypothetical protein
EG_03870	5421	699	2290	2906		0.60878	0.112733	0.391063	0.386885		-2.29967	0.0221526	1.92374	0.0852025	-0.361495	0.626224	-0.310775	0.696201	-0.705814	0.349929	conserved Hypothetical protein
EG_03871	3048	945	4263	5245		0.0167349	0.0074513	0.0355922	0.0341397		-1.03395	0.294322	2.38524	0.0342252	-0.406108	0.579805	1.41644	0.0724075	0.97679	0.197127	Collagen alpha-1(XXIV) chain
EG_03880	3463	4463	3871	11163		0.0340454	0.0630123	0.0578709	0.130105		1.02151	0.289375	0.00645032	0.995332	0.822765	0.265392	1.09312	0.162594	1.88234	0.0137656	Fragile X mental retardation syndrome-related protein 1 homolog B
EG_03881	260	43	637	103		0.0060759	0.0014431	0.0226364	0.00285351		-1.94058	0.154571	4.10064	0.00160063	-3.33383	0.000251444	2.22522	0.0125923	-1.14216	0.343985	Beta-1,3-galactosyltransferase 5 (Fragment)
EG_03887	5	0	558	62		0.000152367	0	0.0258575	0.00223985		NA	0.875395	NA	9.26171e-08	-3.87511	4.91935e-05	7.73463	2.61207e-10	3.82598	0.162685	Hypothetical protein
EG_03889	1	213	229	11		0.00010829	0.0331251	0.0377096	0.00141216		8.39023	1.88855e-05	0.316252	0.79476	-5.08495	3.92636e-05	8.77164	7.42775e-08	3.65314	0.706075	Hypothetical protein
EG_03925	3531	3432	3658	1961		0.0449061	0.0626825	0.0707427	0.0295659		0.614496	0.521611	0.303763	0.776901	-1.60465	0.0342923	0.983415	0.208132	-0.654777	0.393385	Cofilin/actin-depolymerizing factor homolog
EG_03950	893	81	368	616		0.0111198	0.00144851	0.00696825	0.00909351		-2.80714	0.0138901	2.39547	0.0552337	0.0380427	0.969818	-0.346518	0.693018	-0.342019	0.690328	Hypothetical protein
EG_03973	1919	2118	3202	3013		0.0435851	0.0690845	0.11059	0.0811275		0.797871	0.412182	0.808029	0.454338	-0.792955	0.28666	1.67106	0.0364358	0.844557	0.273805	Actin-related protein 2/2 complex subunit 4
EG_03989	6282	607	3846	1151		0.0617596	0.00857012	0.0574971	0.0134149		-2.71593	0.00758974	2.87535	0.0124189	-2.44565	0.00169354	0.224572	0.766284	-2.25463	0.00429751	Zinc finger protein 746
EG_04005	2800	384	429	496		0.019532	0.0038469	0.00455067	0.00410181		-2.21073	0.0306172	0.371629	0.745466	-0.495819	0.552259	-1.77394	0.0308409	-2.3033	0.00535621	Hypothetical protein
EG_04008	1508	206	600	2760		0.0495655	0.00972382	0.0299888	0.107546		-2.2164	0.0362002	1.75408	0.132597	1.49645	0.0536521	-0.397165	0.634654	1.06574	0.172173	Guanine nucleotide-binding protein subunit beta
EG_04012	1810	215	306	840		0.0128202	0.00218699	0.00329585	0.00705344		-2.41806	0.02176	0.720953	0.542973	0.751676	0.366097	-1.63195	0.0521565	-0.913818	0.258586	RPE-spondin
EG_04023	2850	1319	1249	6159		0.0122415	0.00813631	0.008158	0.0313622		-0.455995	0.642596	0.133087	0.903087	1.59674	0.0348937	-0.257752	0.751712	1.30544	0.086063	Chromodomain-helicase-DNA-binding protein 4
EG_04025	357	51	55	26		0.0167824	0.00344307	0.00393168	0.00144898		-2.15183	0.0929601	0.320692	0.849313	-1.7861	0.269288	-1.76598	0.101463	-3.58563	0.00633991	Hypothetical protein
EG_04026	4338	1048	5238	3675		0.438443	0.152116	0.805043	0.440338		-1.39387	0.156587	2.53314	0.0250624	-1.21645	0.102518	1.20442	0.123288	-0.0455752	0.952104	Four and a half LIM domains protein 3
EG_04040	534	42	311	626		0.00523571	0.000591392	0.00463688	0.00727637		-3.01286	0.0154045	3.10021	0.0190554	0.304066	0.722957	0.152512	0.860072	0.423033	0.634972	conserved Hypothetical protein
EG_04080	2562	642	569	680		0.0181008	0.00651396	0.00611309	0.00569551		-1.3411	0.179328	0.0376132	0.974586	-0.448076	0.578437	-1.23833	0.128366	-1.71995	0.0340546	Transcription factor TFIIIB component B'' homolog
EG_04090	7224	1234	5800	2729		0.401907	0.0985949	0.490689	0.179994		-1.89393	0.0550036	2.44447	0.0299114	-1.79286	0.0176974	0.615692	0.422954	-1.21071	0.110201	Hypothetical protein
EG_04103	10895	12146	21666	18351		0.333404	0.533788	1.00821	0.665747		0.812338	0.393311	1.04671	0.329944	-0.944756	0.196939	1.9242	0.0146633	0.945903	0.201032	Hypothetical protein
EG_04115	14567	3045	1207	2903		1.96305	0.589306	0.247343	0.463783		-1.60267	0.099117	-1.12326	0.302682	0.560937	0.459899	-2.66077	0.000976358	-2.13338	0.00555198	Hypothetical protein
EG_04119	150	5	18	11		0.0606421	0.00290298	0.0110659	0.00527207		-4.25137	0.0269183	2.05975	0.514439	-1.41568	0.616726	-2.12646	0.14555	-3.57568	0.0524856	Hypothetical protein
EG_04124	1178	1559	2728	2568		0.00699443	0.0132937	0.024631	0.0180762		1.0598	0.284116	1.01898	0.348297	-0.79238	0.288859	2.14394	0.00846708	1.31802	0.0956179	Hypothetical protein
EG_04128	1808	162	1114	1457		0.179739	0.0231287	0.168407	0.171716		-2.82481	0.00842103	2.99344	0.0119802	-0.31793	0.676781	0.233791	0.765304	-0.117683	0.882062	carbonyl reductase
EG_04134	936	1072	959	2647		0.0207536	0.0341353	0.0323345	0.0695787		0.851247	0.394478	0.0510556	0.963604	0.759574	0.319875	0.967459	0.23773	1.69349	0.0344566	Clathrin interactor 1
EG_04149	1135	3015	1692	6848		0.0476324	0.181713	0.107979	0.340703		2.06499	0.0390855	-0.621671	0.564869	1.31177	0.0803012	1.50847	0.062809	2.7867	0.000506406	Hypothetical protein
EG_04157	99	85	106	542		0.00183502	0.00226264	0.00298773	0.01191		0.435557	0.767041	0.530287	0.702038	1.64905	0.0743854	1.031	0.383105	2.6465	0.0119425	Aquaporin-4
EG_04175	1510	201	846	2035		0.0320734	0.00613135	0.0273256	0.0512434		-2.25376	0.033423	2.28522	0.0506436	0.561117	0.466876	0.0966178	0.899879	0.624191	0.426545	Sodium/hydrogen exchanger 9
EG_04177	3730	14419	6339	15809		0.0407804	0.226396	0.105389	0.204905		2.60625	0.0091677	-0.973886	0.364751	0.613237	0.404338	1.69752	0.0316916	2.27721	0.00313973	conserved Hypothetical protein
EG_04179	72	180	2150	818		0.000754316	0.00270823	0.0342523	0.0101597		1.97745	0.136446	3.79003	0.00174238	-2.09935	0.00738157	5.83263	1.23816e-09	3.69974	0.000315855	Solute carrier family 28 member 3
EG_04180	242	317	477	589		0.00710673	0.0133692	0.0213012	0.0205057		1.045	0.354015	0.801264	0.48437	-0.400904	0.624942	1.91142	0.0355888	1.47697	0.123331	Solute carrier family 28 member 3
EG_04189	4398	3513	7676	5824		0.0569678	0.0653497	0.151196	0.0894336		0.331379	0.72742	1.33941	0.216956	-1.10353	0.13562	1.73594	0.0278692	0.598873	0.423878	Epidermal growth factor receptor kinase substrate 8
EG_04218	58	117	1545	181		0.00152372	0.00441421	0.0617213	0.00563716		1.66791	0.253518	3.93478	0.00138432	-3.79873	9.38354e-06	5.66785	5.22859e-09	1.83558	0.18705	Hypothetical protein
EG_04219	556	554	4381	697		0.020964	0.0299985	0.25119	0.0311556		0.650324	0.531149	3.19506	0.00605907	-3.35721	3.06909e-05	3.91054	5.48246e-06	0.519784	0.554468	Hypothetical protein
EG_04249	38217	20248	9905	79667		0.156786	0.119296	0.0617925	0.387467		-0.260912	0.785765	-0.819793	0.443945	2.30257	0.00230102	-1.01555	0.189446	1.25348	0.0899479	Leukocyte surface antigen CD53
EG_04263	5155	989	1391	1227		0.0317963	0.00876063	0.0130468	0.00897217		-1.72641	0.0807205	0.703838	0.519638	-0.886169	0.248346	-0.957413	0.226006	-1.87713	0.016657	Hypothetical protein
EG_04266	208	250	545	681		0.00336811	0.00581372	0.0134199	0.013073		0.920867	0.428649	1.33609	0.24745	-0.383783	0.634675	2.32211	0.010874	1.90478	0.0463516	nuclear hormone receptor
EG_04272_EG_04273	11355	963	3521	5303		0.0839746	0.0102277	0.0395965	0.046493		-2.90413	0.00422931	2.08214	0.062202	-0.114358	0.874255	-0.756834	0.331676	-0.904736	0.224596	conserved Hypothetical protein
EG_04286	2391	984	949	672		0.0180792	0.0106853	0.0109118	0.00602386		-0.625361	0.526957	0.159508	0.884894	-1.20313	0.12977	-0.400697	0.622431	-1.63737	0.0440411	Zinc transporter ZIP13
EG_04318	541	708	1181	1705		0.0143577	0.0269844	0.0476616	0.0536436		1.04364	0.312261	0.949946	0.389277	-0.175419	0.816157	2.05875	0.0144683	1.84978	0.0268734	Selenide, water dikinase
EG_04388	1707	205	1111	607		0.0500078	0.00862481	0.0494935	0.0210813		-2.40224	0.0230583	2.64992	0.0239125	-1.57727	0.0476139	0.312832	0.691828	-1.29798	0.11624	rhodopsin-like orphan GPCR
EG_04401	4256	10674	3617	3369		0.0599519	0.215933	0.0774783	0.056261		1.98205	0.0433625	-1.34948	0.21331	-0.807655	0.276753	0.697732	0.368085	-0.143467	0.849373	Nucleolar protein 56
EG_04407	5286	4064	1753	1369		0.219558	0.242419	0.110722	0.067411		0.276247	0.770377	-1.00132	0.355253	-1.06189	0.164329	-0.659914	0.403284	-1.75534	0.0243579	glutamate receptor NMDA
EG_04420	268	112	37	31		0.00939427	0.00563817	0.00197224	0.00128824		-0.603211	0.629922	-1.38614	0.350641	-0.960439	0.592439	-1.9242	0.102405	-2.91818	0.0347863	Hypothetical protein
EG_04429	17642	5305	7079	5485		0.0857479	0.0370299	0.0523213	0.0316052		-1.07807	0.26188	0.627951	0.55755	-1.07324	0.14675	-0.38496	0.622161	-1.49174	0.0470373	Excitatory amino acid transporter 2
EG_04435	1446	125	477	1599		0.0257151	0.00319243	0.0128994	0.0337112		-2.87654	0.00843924	2.14382	0.0753442	1.03993	0.188238	-0.66757	0.424835	0.338813	0.669223	ATP-binding cassette sub-family B member 6, mitochondrial
EG_04438	1888	285	9303	2337		0.0293696	0.00636696	0.220064	0.0430983		-2.0723	0.0457025	5.24042	3.72664e-05	-2.69822	0.000497278	3.23327	9.44393e-05	0.50151	0.517866	Sodium/glucose cotransporter 1
EG_04447	12974	2175	10864	7503		0.0594238	0.0143066	0.075667	0.0407406		-1.92101	0.0501627	2.53223	0.0244464	-1.2392	0.0938263	0.676369	0.377193	-0.596373	0.419946	Chloride intracellular channel protein 5
EG_04452	4106	1201	2820	1578		0.152291	0.0639722	0.159051	0.0693856		-1.11797	0.253704	1.44322	0.188448	-1.54278	0.0428513	0.390398	0.612018	-1.18593	0.125042	Programmed cell death protein 6
EG_04474	266	924	130	166		0.027574	0.137557	0.0204924	0.0204001		2.45199	0.0220171	-2.61762	0.0279326	-0.35251	0.736843	-0.100478	0.935864	-0.486532	0.667802	Required for meiotic nuclear division protein 1 homolog
EG_04501	18	90	90	71		0.000974606	0.00699827	0.00741019	0.00455743		2.97745	0.0899254	0.211758	0.885619	-1.04729	0.399038	3.25436	0.0279254	2.17353	0.322278	Hypothetical protein
EG_04525	4623	673	1783	1534		0.0651721	0.0136252	0.0382225	0.0256371		-2.12463	0.0341645	1.61739	0.14582	-0.92219	0.224983	-0.442086	0.577865	-1.39782	0.0710317	Acetylcholinesterase
EG_04534	393	1219	1495	2377		0.00968795	0.0431553	0.0560417	0.0694663		2.28862	0.0284425	0.506205	0.641749	-0.0361855	0.959548	2.85998	0.000843446	2.79025	0.00100309	Heat shock cognate 70 kDa protein
EG_04538	0	5	125	53		0	0.000236015	0.00624768	0.00206519		NA	0.719235	4.85561	0.00596803	-1.94305	0.104528	NA	5.19494e-06	NA	0.0575223	Hypothetical protein
EG_04543	51	99	757	101		0.000474106	0.0013217	0.0107012	0.00111309		1.61245	0.292838	3.14655	0.0101127	-3.61112	6.53371e-05	4.82416	1.09867e-06	1.1795	0.478806	Zinc finger protein 316
EG_04572	2687	255	788	1310		0.0591453	0.00806092	0.026376	0.0341845		-2.7419	0.0087299	1.83946	0.110458	0.0281174	0.975753	-0.837292	0.299823	-0.842719	0.281739	conserved Hypothetical protein
EG_04584	1292	147	317	839		0.0163399	0.0026699	0.00609643	0.0125792		-2.4802	0.0219985	1.32042	0.274063	0.699006	0.399963	-1.09461	0.198187	-0.429153	0.601561	Hypothetical protein
EG_04590	931	194	365	2015		0.00718293	0.00214954	0.00428228	0.0184303		-1.6072	0.13527	1.1236	0.34176	1.75963	0.0271042	-0.418448	0.631119	1.30764	0.104039	Zinc finger SWIM domain-containing protein 4
EG_04591	5842	1613	8198	9027		0.48865	0.193759	1.04274	0.895129		-1.20119	0.217474	2.55728	0.0233939	-0.566207	0.438398	1.42125	0.0691976	0.821495	0.270096	conserved Hypothetical protein
EG_04594	2655	875	21688	2614		0.0459139	0.021731	0.570335	0.0535909		-0.945834	0.338836	4.84323	9.73203e-05	-3.75775	2.89951e-06	3.96255	2.89666e-06	0.171258	0.823189	Glutamate dehydrogenase 1, mitochondrial
EG_04616	3980	829	1080	1173		0.00683437	0.00204438	0.00282013	0.00238791		-1.6078	0.104863	0.593345	0.589115	-0.58601	0.447268	-0.9493	0.23332	-1.56885	0.0455106	Transcriptional enhancer factor TEF-5
EG_04630	3447	633	544	779		0.0200256	0.00528127	0.00480588	0.0053652		-1.78954	0.0737545	-0.00684103	0.996985	-0.187165	0.815082	-1.73123	0.0331747	-1.95194	0.0150418	Peptidase inhibitor 16
EG_04637	5840	17100	8010	14581		0.0711383	0.299142	0.148372	0.210564		2.20548	0.0252392	-0.882364	0.410592	0.159034	0.830622	1.38827	0.0757111	1.51376	0.0441547	Dynein light chain 1, cytoplasmic
EG_04644	2011	1004	632	3117		0.00615916	0.00441606	0.00294345	0.0113175		-0.346631	0.727868	-0.456005	0.67995	1.59698	0.0389766	-0.73748	0.367786	0.825956	0.283447	WD repeat and FYVE domain-containing protein 3
EG_04661	1379	3487	1668	1318		0.0815858	0.296274	0.150064	0.0924425		1.99389	0.0451303	-0.852109	0.43094	-1.04495	0.171852	1.20693	0.133049	0.128438	0.873192	Glutathione S-transferase class-mu 28 kDa isozyme (Fragment)
EG_04685	194	16	209	26		0.00303211	0.000359132	0.00496729	0.00048175		-2.94439	0.0642401	3.91912	0.00790317	-3.7121	0.00136442	1.03988	0.295678	-2.70576	0.078895	similar to arrestin1
EG_04697	1016	98	439	988		0.033485	0.00463846	0.0220015	0.0386028		-2.71845	0.0152076	2.37513	0.0529501	0.465108	0.566913	-0.278171	0.749218	0.153393	0.853265	Innexin unc-9
EG_04699	2083	273	555	822		0.0597246	0.0112413	0.0241984	0.027941		-2.27617	0.0285361	1.23534	0.28268	-0.138531	0.861839	-0.975666	0.23386	-1.14774	0.154555	Innexin unc-9
EG_04702	866	398	1593	373		0.00326153	0.00215267	0.00912325	0.0016654		-0.466076	0.656692	2.21266	0.0519982	-2.79968	0.000618207	1.81174	0.0273682	-1.02148	0.251674	Tyrocidine synthase 3
EG_04711	263	40	26	104		0.00208937	0.000456364	0.000314097	0.000979488		-2.06147	0.132375	-0.409731	0.840568	1.29482	0.379579	-2.40604	0.0494613	-1.14477	0.341153	Casein kinase I isoform alpha
EG_04718	638	444	60	338		0.00586207	0.00585875	0.000838324	0.00368174		0.132526	0.897989	-2.67577	0.0342577	1.78881	0.0831433	-2.47809	0.012342	-0.722823	0.434583	Tubulin polyglutamylase TTLL5
EG_04720	325	475	64	119		0.0107993	0.0226671	0.00323387	0.00468775		1.20301	0.26468	-2.68003	0.032798	0.189636	0.89073	-1.41186	0.191422	-1.25577	0.268651	Hypothetical protein
EG_04727	1750	220	648	1464		0.0271416	0.00490018	0.0152828	0.0269181		-2.33626	0.0264508	1.77025	0.127518	0.470668	0.549409	-0.500852	0.544179	-0.0637288	0.936491	Delta-like protein D
EG_04732	807	663	1725	2315		0.0586086	0.0691501	0.190505	0.199317		0.371963	0.713368	1.59127	0.152408	-0.280766	0.706912	2.02839	0.0138859	1.71408	0.0341352	lipopolysaccharide-induced transcription factor regulating tumor necrosis
EG_04747	5287	956	846	2582		0.0247007	0.0064143	0.00601036	0.0143008		-1.81184	0.0673219	0.0354049	0.975258	0.904578	0.237892	-1.71128	0.0325437	-0.84025	0.267659	AT-rich interactive domain-containing protein 2
EG_04750	179	45	5	21		0.0163232	0.00589328	0.000693351	0.00227027		-1.33644	0.357645	-2.95817	0.202811	1.36521	0.71454	-4.22945	0.00859357	-2.89779	0.0731354	Hypothetical protein
EG_04751_EG_04752	7889	7643	2604	2372		0.192517	0.267857	0.0966317	0.0686228		0.609819	0.521024	-1.34165	0.216664	-0.839807	0.262114	-0.666676	0.394893	-1.54003	0.0437293	Leucine-rich repeat-containing protein 6
EG_04754	615	54	306	469		0.0446646	0.00563214	0.033794	0.04038		-2.85403	0.0177614	2.71426	0.0364374	-0.0891256	0.917627	-0.074618	0.942847	-0.197288	0.828395	Hypothetical protein
EG_04778	1409	2898	2245	2605		0.0704215	0.20801	0.170624	0.15435		1.69591	0.0866177	-0.156584	0.884584	-0.490614	0.510447	1.60448	0.0462258	1.08032	0.168034	16 kDa calcium-binding protein
EG_04787	1932	3749	4334	3821		0.0874333	0.243656	0.298256	0.204999		1.61193	0.100698	0.420951	0.694408	-0.886931	0.231617	2.09804	0.00909921	1.17757	0.126504	Glutathione S-transferase class-mu 28 kDa isozyme (Fragment)
EG_04793	3111	472	1649	3562		0.0207316	0.00451717	0.0167103	0.0281405		-2.065	0.0415417	2.01649	0.0741696	0.405914	0.590192	0.0166497	0.977313	0.38902	0.607813	Laminin subunit gamma-3
EG_04801	1695	253	1055	1281		0.0871088	0.0186726	0.0824471	0.0780454		-2.08855	0.0455562	2.27179	0.0496057	-0.425154	0.57989	0.248394	0.752156	-0.210304	0.791811	Four and a half LIM domains protein 2
EG_04814	5	244	49	1447		9.78099e-05	0.00685479	0.0014576	0.0335573		6.26433	0.000100649	-2.10427	0.112254	4.17896	5.38474e-06	4.22522	0.0399047	8.37063	9.71192e-12	GLIPR1-like protein 1
EG_04816	687	1417	1109	3364		0.0101078	0.0299408	0.0248121	0.0586763		1.69998	0.0935734	-0.141823	0.897021	0.895736	0.237451	1.62331	0.0509323	2.48551	0.00231992	Hypothetical protein
EG_04851	566	53	133	238		0.00705518	0.000948766	0.002521	0.00351701		-2.76122	0.0229535	1.53912	0.268513	0.134353	0.902108	-1.15694	0.222138	-1.05613	0.27538	Longitudinals lacking protein, isoforms A/B/D/L
EG_04857	580	312	46	199		0.00885955	0.00684432	0.00106849	0.00360365		-0.238984	0.828221	-2.55008	0.0515714	1.40788	0.228284	-2.72391	0.00772114	-1.34957	0.169399	Uncharacterized protein C15orf60 homolog
EG_04862	19505	8838	51158	44574		0.229452	0.149311	0.915145	0.621631		-0.486529	0.611229	2.74493	0.0152147	-0.903939	0.215688	2.32355	0.00351817	1.38607	0.0621096	Tryptase
EG_04883	2720	1603	6384	3620		0.199935	0.169218	0.713582	0.315453		-0.107309	0.91549	2.20544	0.0479604	-1.52365	0.0419182	2.16329	0.00693564	0.606094	0.425634	Dynein light chain 1, cytoplasmic
EG_04894	3678	4269	5179	1752		0.132108	0.220208	0.282874	0.0746029		0.870499	0.365217	0.490533	0.646894	-2.26885	0.00318279	1.42619	0.0697039	-0.876208	0.255198	Hypothetical protein
EG_04903	1515	2523	2935	2474		0.020607	0.0492845	0.0607072	0.039894		1.39135	0.157388	0.429978	0.689295	-0.951697	0.203636	1.88648	0.0192323	0.901238	0.248893	Heat shock cognate 70 kDa protein
EG_04905	107	176	20	84		0.00448012	0.010583	0.0012734	0.00416956		1.37349	0.284609	-2.92575	0.0481628	1.36521	0.402344	-1.4871	0.351191	-0.155439	0.924959	Hypothetical protein
EG_04919	116	6	4	16		0.00227408	0.000168924	0.000119244	0.000371855		-3.6175	0.0745857	-0.373205	0.987493	1.29482	0.779663	-3.92554	0.0379929	-2.66427	0.167017	Hypothetical protein
EG_04927	591	87	519	751		0.021333	0.00450999	0.0284881	0.0321374		-2.10855	0.0703	2.78841	0.0238896	-0.172104	0.830402	0.745013	0.382412	0.539365	0.535285	Septin-7
EG_04930	170	3	4	0		0.00405872	0.000102862	0.000145222	0		-5.16891	0.00867674	0.626795	0.971897	NA	0.73083	-4.47695	0.00761323	NA	0.000702104	Hypothetical protein
EG_04936	7304	876	1039	1221		0.208929	0.0359861	0.0451944	0.0414057		-2.40416	0.0165364	0.457951	0.676563	-0.472314	0.539608	-1.88105	0.0183535	-2.38691	0.00250715	Hypothetical protein
EG_04939	13425	19831	25840	30610		0.238745	0.506473	0.698784	0.64534		1.21836	0.203512	0.593606	0.57781	-0.460785	0.524981	1.87712	0.0170566	1.38279	0.0632137	Hydatid disease diagnostic antigen P-29
EG_04940	345	391	223	1072		0.00251008	0.00408542	0.0024672	0.00924632		0.836095	0.441035	-0.598367	0.609571	1.56001	0.0614551	0.302884	0.744982	1.82935	0.0381375	conserved Hypothetical protein
EG_04941	70	591	1430	836		0.00410801	0.0498096	0.127615	0.0581629		3.73325	0.00165815	1.48654	0.18188	-1.47962	0.0582698	5.28495	3.40785e-08	3.77179	0.000240621	Hypothetical protein
EG_04945	1430	3122	281	775		0.0724665	0.227209	0.021654	0.0465595		1.78198	0.0720737	-3.26207	0.00554778	0.758444	0.366552	-1.41494	0.096276	-0.690036	0.400472	Fatty acid-binding protein homolog 1
EG_04946	88838	52360	29202	26941		0.881963	0.746522	0.440854	0.317082		-0.107189	0.912666	-0.63064	0.554432	-0.821446	0.26032	-0.672673	0.383855	-1.52766	0.0401594	Fatty acid-binding protein homolog 1
EG_04962	2128	383	253	535		0.0334751	0.00865248	0.00605203	0.00997722		-1.81856	0.0749696	-0.386449	0.741233	0.37522	0.668843	-2.13985	0.0113284	-1.79818	0.0297038	Histone acetyltransferase MYST4
EG_04963	650	64	111	452		0.0148465	0.00209933	0.00385535	0.0122392		-2.68877	0.0230704	1.00617	0.472637	1.32058	0.159842	-1.61744	0.0869908	-0.330406	0.714563	Atherin
EG_04966	5022	712	507	640		0.0109476	0.00222902	0.00168067	0.00165397		-2.16279	0.030945	-0.278134	0.804166	-0.369096	0.649982	-2.37577	0.00364495	-2.77841	0.000655316	BTB and MATH domain-containing protein 43
EG_04982	216	225	756	997		0.00178133	0.0026648	0.00948074	0.00974745		0.714416	0.542021	1.96022	0.091157	-0.305975	0.695532	2.73979	0.00224466	2.40027	0.00909539	L-asparaginase
EG_04989	1335	1019	2030	4353		0.041095	0.0450478	0.0950243	0.158856		0.265837	0.786631	1.20608	0.271242	0.395348	0.597907	1.53708	0.056494	1.89888	0.0156674	Glycoprotein-N-acetylgalactosamine 3-beta-galactosyltransferase 1
EG_05006	240	408	751	492		0.00256535	0.00626308	0.0122069	0.00623457		1.42106	0.200169	1.092	0.332255	-1.31534	0.105768	2.57822	0.00380091	1.22933	0.209775	Hypothetical protein
EG_05079	8181	1270	3343	1976		0.0502563	0.0112042	0.0312285	0.0143905		-2.03193	0.0399671	1.60807	0.14382	-1.46374	0.0530277	-0.358697	0.649015	-1.85598	0.0160862	Beta-1,3-galactosyl-O-glycosyl-glycoprotein beta-1,6-N-acetylglucosaminyltransferase 3
EG_05085	218	135	632	102		0.0155529	0.0138319	0.0685651	0.00862703		-0.035846	0.985874	2.43872	0.0415902	-3.33654	0.000252716	2.46803	0.00623476	-0.902048	0.47213	Neuropeptide F
EG_05117	270	43	25	54		0.00347876	0.000795648	0.000489814	0.000824822		-1.99503	0.14087	-0.570651	0.769871	0.405849	0.834776	-2.50052	0.040862	-2.12822	0.100587	Putative death domain-containing protein FLJ16686
EG_05124	47	3	125	593		0.00343395	0.000314781	0.0138879	0.0513637		-3.3141	0.288029	5.59258	0.00276908	1.54092	0.0884056	2.34363	0.059197	3.85101	0.000530382	Hypothetical protein
EG_05129	2075	304	456	2152		0.0253099	0.00532522	0.008458	0.0311186		-2.11545	0.0406439	0.79672	0.488129	1.53339	0.05131	-1.25357	0.1283	0.246277	0.750762	Protein pangolin, isoform J
EG_05140	356	30	470	79		0.0043467	0.000526044	0.00872645	0.00114352		-2.91332	0.0299825	4.18138	0.00180848	-3.27792	0.000552034	1.33322	0.132656	-1.97824	0.0907803	Solute carrier family 10 member 6
EG_05145	1758	1052	1208	5025		0.0150826	0.0129618	0.0157599	0.0511092		-0.0852776	0.934815	0.411244	0.706603	1.35132	0.0738727	0.391122	0.620672	1.7089	0.0276002	SH3 and multiple ankyrin repeat domains protein 3
EG_05159	1702	3839	611	1583		0.0279331	0.0904836	0.0152487	0.0307997		1.82902	0.0641627	-2.43973	0.0312116	0.668235	0.394027	-0.54555	0.509427	0.0891408	0.910528	Sodium/hydrogen exchanger 3
EG_05161	799	104	501	1019		0.0182497	0.00341142	0.0174012	0.0275924		-2.28609	0.0426194	2.47998	0.0420127	0.31909	0.693685	0.259052	0.755056	0.544597	0.514174	Tyrosine-protein kinase transforming protein Src
EG_05208	276	705	686	382		0.00463207	0.0169921	0.0175074	0.00760038		2.00848	0.0614219	0.172343	0.877351	-1.54982	0.0614074	2.24598	0.0112316	0.662615	0.507539	Hypothetical protein
EG_05257	385	21	22	7		0.00692796	0.000542694	0.000602002	0.00014933		-3.54087	0.00978794	0.278872	0.920333	-2.35726	0.392365	-3.19685	0.00574802	-5.58765	0.000144554	Hypothetical protein
EG_05292	202	21	69	10		0.00251965	0.000376184	0.00130879	0.000147875		-2.61037	0.0888043	1.92796	0.255628	-3.49178	0.0385664	-0.61725	0.602579	-4.14257	0.0142987	Hypothetical protein
EG_05293	11036	2164	7020	3219		0.0900534	0.0253593	0.0871075	0.0311397		-1.69492	0.082582	1.90953	0.0834894	-1.83004	0.0153196	0.279762	0.710926	-1.58382	0.0368595	RNA-binding protein Musashi homolog Rbp6
EG_05333	735	159	221	1236		0.00594425	0.00184671	0.00271789	0.0118504		-1.55319	0.158657	0.686777	0.575905	1.77838	0.0320085	-0.801261	0.372805	0.943573	0.255626	Transcription factor EB
EG_05362	1663	2089	2667	2292		0.16398	0.295821	0.399901	0.267929		0.984547	0.314086	0.564163	0.600835	-0.923793	0.218036	1.61387	0.0439406	0.656529	0.39974	conserved Hypothetical protein
EG_05369	146	69	22	325		0.00989246	0.00671417	0.00226675	0.026106		-0.425777	0.772736	-1.43734	0.403182	3.17968	0.00555965	-1.79796	0.211295	1.34818	0.219671	Hypothetical protein
EG_05415	1154	1615	749	161		0.189138	0.380134	0.186674	0.0312827		1.14041	0.249562	-0.896739	0.413924	-2.92309	0.000834155	0.308831	0.702008	-2.6478	0.00449768	Hypothetical protein
EG_05426	278	674	1328	593		0.0378843	0.131906	0.275196	0.095802		1.93319	0.0720374	1.19019	0.282016	-1.86833	0.018901	3.18854	0.000266059	1.28666	0.173682	Dynein light chain 1, cytoplasmic
EG_05429	581	845	1053	897		0.0791754	0.165372	0.218209	0.144915		1.19594	0.243479	0.52924	0.629908	-0.936507	0.230553	1.79033	0.0329601	0.82028	0.339728	Dynein light chain 1, cytoplasmic
EG_05442	57	48	21	408		0.00424992	0.00513971	0.00238098	0.0360638		0.407595	0.824168	-0.980887	0.605179	3.57493	0.00125989	-0.508136	0.808064	3.03325	0.00909452	Hypothetical protein
EG_05443	20	21	24	249		0.00182382	0.0027502	0.00332809	0.0269189		0.725912	0.802019	0.404403	0.869895	2.66986	0.025729	1.19547	0.598553	3.83178	0.00782607	Hypothetical protein
EG_05444	863	1366	3009	4528		0.0753009	0.171172	0.399248	0.468383		1.31805	0.188645	1.35108	0.216698	-0.115592	0.873342	2.73429	0.000974567	2.58515	0.0013587	Hypothetical protein
EG_05445	2205	1453	1026	440		0.0375958	0.0355786	0.0266017	0.00889384		0.0537788	0.953749	-0.290246	0.790377	-1.92664	0.0176618	-0.171311	0.837645	-2.13149	0.0109001	Hypothetical protein
EG_05447	575	1159	191	580		0.0100103	0.0289771	0.00505642	0.0119705		1.66677	0.103206	-2.38948	0.0404211	0.897298	0.307679	-0.657553	0.479146	0.206202	0.818126	Hypothetical protein
EG_05449	3455	1681	805	6045		0.14807	0.103461	0.0524619	0.307128		-0.383843	0.694783	-0.850501	0.437527	2.2035	0.00428142	-1.16919	0.145266	1.00077	0.184788	Hypothetical protein
EG_05465	322	145	31	146		0.00241917	0.00156448	0.000354163	0.00130038		-0.495485	0.680016	-2.01395	0.166518	1.53045	0.24426	-2.44428	0.0346147	-0.947382	0.393321	Hypothetical protein
EG_05496	37756	97895	32872	25632		0.424394	1.58028	0.561875	0.341563		2.03005	0.0376395	-1.36262	0.207294	-1.0641	0.146636	0.73259	0.337677	-0.365049	0.617546	conserved Hypothetical protein
EG_05518	1111	460	3210	215		0.0170998	0.0101678	0.07513	0.00392304		-0.61663	0.549034	3.01463	0.00934384	-4.60535	8.42918e-08	2.46315	0.00265476	-2.17574	0.0171694	Clavesin-2
EG_05524	15681	3773	15741	26911		0.213213	0.0736746	0.325463	0.433785		-1.39971	0.147751	2.2725	0.0412022	0.0684869	0.928055	0.937946	0.222964	0.972889	0.187406	Paramyosin
EG_05528	63	32	1429	487		0.00100759	0.000734997	0.0347542	0.00923376		-0.321757	0.880617	5.69255	2.41934e-05	-2.25819	0.00500807	5.43595	1.75018e-08	3.14421	0.00485973	Solute carrier family 43 member 3
EG_05559	2303	269	524	533		0.00982821	0.00164863	0.00340049	0.00269658		-2.44231	0.0189344	1.17372	0.308158	-0.680613	0.407319	-1.20344	0.141426	-1.9176	0.0202218	Glycine receptor subunit alpha-3
EG_05566	814	77	404	199		0.0339262	0.00460886	0.0256049	0.00983264		-2.74658	0.0169821	2.60318	0.0374113	-1.72677	0.0535896	-0.0782368	0.936442	-1.83855	0.0516762	Hypothetical protein
EG_05572	1306	3702	306	797		0.023855	0.0971101	0.0084994	0.0172584		2.15867	0.0308092	-3.38494	0.00409838	0.675866	0.418256	-1.16111	0.172616	-0.518793	0.528686	Kinesin-like protein Klp10A
EG_05577	1634	388	1824	936		0.0197323	0.00672899	0.0334951	0.0134001		-1.41876	0.16547	2.44473	0.0327727	-1.66771	0.0318641	1.09113	0.171458	-0.610117	0.449954	Hypothetical protein
EG_05583	1930	2677	1749	8611		0.0269676	0.0537186	0.0371625	0.142641		1.12754	0.247755	-0.402329	0.709317	1.59447	0.0339648	0.790366	0.318063	2.35129	0.0026364	Heterogeneous nuclear ribonucleoprotein L
EG_05588	632	601	4542	649		0.013962	0.0190677	0.152584	0.0169974		0.582963	0.5709	3.12965	0.00699478	-3.51222	1.45325e-05	3.77777	9.93599e-06	0.232004	0.792033	Tyrosine-protein kinase Src42A
EG_05593	550	600	465	2324		0.00299804	0.00469696	0.00385441	0.0150181		0.781054	0.451113	-0.155974	0.891052	1.61613	0.0396197	0.690236	0.422493	2.27282	0.00611856	Nucleosome-remodeling factor subunit BPTF
EG_05612	5265	1051	739	770		0.0267143	0.00765844	0.00570192	0.00463172		-1.66915	0.0906486	-0.296359	0.788132	-0.645898	0.415668	-1.90035	0.0181657	-2.57979	0.00137763	AP-3 complex subunit sigma-1
EG_05620	3479	972	8495	12667		0.072169	0.028957	0.267972	0.311512		-1.18412	0.229302	3.33934	0.00415122	-0.128793	0.857333	2.22038	0.00552009	2.05804	0.00731028	2-amino-3-ketobutyrate coenzyme A ligase, mitochondrial
EG_05636	7546	8024	21174	10469		0.502863	0.767919	2.14569	0.827073		0.744132	0.434721	1.61166	0.138899	-1.72135	0.0210334	2.42095	0.00249284	0.66605	0.368711	Hypothetical protein
EG_05648	2162	1404	2139	6431		0.0444435	0.0414487	0.0668642	0.156724		0.0326992	0.971025	0.819151	0.450686	0.882925	0.236115	0.917007	0.245499	1.76639	0.0219521	Chloride intracellular channel protein 5
EG_05655	159	280	329	133		0.00901131	0.0227898	0.0283542	0.0089361		1.47192	0.210865	0.444419	0.704059	-2.01184	0.0326244	1.9815	0.0399863	-0.0638899	0.966023	Fatty acid-binding protein homolog 1
EG_05661	661	926	2148	1325		0.00794538	0.0159851	0.0392625	0.0188814		1.14188	0.261729	1.42567	0.195584	-1.40218	0.0669262	2.63271	0.00162115	1.19698	0.150664	Solute carrier family 28 member 3
EG_05668	6829	1064	1417	2059		0.0689634	0.015431	0.0217601	0.0246504		-2.02665	0.0410217	0.625099	0.566731	-0.166078	0.824151	-1.3364	0.0905596	-1.53602	0.0451425	conserved Hypothetical protein
EG_05670	55	125	107	25		0.00623424	0.020348	0.0184431	0.00335943		1.83995	0.204597	-0.0125595	1	-2.80279	0.0373568	1.89254	0.134091	-0.943793	0.691577	Hypothetical protein
EG_05694	443	1231	235	249		0.00435169	0.0173662	0.00351037	0.00289974		2.12997	0.0400514	-2.17734	0.0589441	-0.621697	0.501576	0.0177908	0.981815	-0.63745	0.521974	Probable urea active transporter 1
EG_05704	675	238	3209	634		0.0133045	0.00673694	0.0961821	0.0148146		-0.848403	0.433626	3.96485	0.00105711	-3.04475	0.00014593	3.1816	0.00015721	0.103306	0.907294	Carbonic anhydrase 14
EG_05710	399	116	47	11		0.023044	0.00962132	0.00412775	0.000753153		-1.12674	0.341026	-1.09163	0.449871	-2.80034	0.141141	-2.15322	0.0450005	-4.9871	0.000346	Hypothetical protein
EG_05716	350	13	38	7		0.0229457	0.00122396	0.00378832	0.000544047		-4.09525	0.00481545	1.75925	0.399942	-3.14575	0.14906	-2.27085	0.04231	-5.45015	0.000292066	Hypothetical protein
EG_05755	4568	4442	8607	7155		0.176254	0.246141	0.505006	0.327287		0.61517	0.519628	1.16606	0.28023	-0.971741	0.187044	1.84638	0.0195863	0.8411	0.261262	Succinate dehydrogenase [ubiquinone] cytochrome b small subunit B, mitochondrial
EG_05795	277	25	32	5		0.00247939	0.000321364	0.000435558	5.30568e-05		-2.81436	0.0474205	0.567902	0.784695	-3.38325	0.165542	-2.18131	0.0661429	-5.5981	0.000731791	Hypothetical protein
EG_05809	5202	817	4223	2817		0.205512	0.0463532	0.253698	0.131935		-2.01514	0.0432093	2.58162	0.022958	-1.28929	0.0852486	0.631639	0.413108	-0.691196	0.360504	Hypothetical protein
EG_05821	43225	13817	64067	42696		0.560696	0.257394	1.26374	0.656577		-0.989899	0.30075	2.42489	0.0299232	-1.29066	0.0794421	1.50015	0.0537047	0.175946	0.809321	Actin
EG_05822	2040	882	788	431		0.0278	0.0172613	0.0163294	0.00696301		-0.554196	0.577227	0.0491748	0.9654	-1.57569	0.0541728	-0.439865	0.591374	-2.0491	0.0147296	Cyclic nucleotide-gated cation channel beta-1
EG_05847	382	427	1320	1648		0.00589948	0.00947043	0.0309995	0.0301726		0.816186	0.446915	1.83999	0.103219	-0.385004	0.611521	2.72133	0.00151715	2.30278	0.00722017	conserved Hypothetical protein
EG_05852	15459	2161	5726	3001		0.262228	0.0526435	0.1477	0.060349		-2.18315	0.0269798	1.61759	0.139573	-1.63727	0.0295794	-0.500411	0.52079	-2.17122	0.00478675	Hexokinase
EG_05864	292	26	41	216		0.0101186	0.0012939	0.00216048	0.00887351		-2.83386	0.0432279	0.86887	0.644683	1.69215	0.145896	-1.89984	0.0977343	-0.241226	0.824784	Potassium voltage-gated channel subfamily C member 3
EG_05868	1781	968	3312	644		0.0244814	0.019109	0.0692297	0.0104945		-0.224086	0.823923	1.98638	0.0744818	-3.06775	0.000129912	1.82745	0.0226862	-1.27384	0.121212	Hypothetical protein
EG_05879	811	101	419	473		0.0222035	0.00397113	0.017444	0.0153521		-2.34982	0.0373962	2.26435	0.0647415	-0.530292	0.526878	-0.0203149	0.990517	-0.584151	0.506879	asparagine-rich protein
EG_05886	6457	1444	2286	1714		0.0291996	0.00937787	0.01572	0.00918887		-1.50527	0.124041	0.874512	0.420674	-1.12064	0.138975	-0.565602	0.472295	-1.71979	0.0260778	F-box only protein 8
EG_05895	24530	366	5019	481		0.223021	0.00477883	0.0693899	0.00518441		-5.41104	1.47536e-06	3.98924	0.000929002	-4.08847	8.13994e-07	-1.35664	0.0812621	-5.47866	6.86973e-10	Activated CDC42 kinase 1
EG_05896	527	191	1128	162		0.00313728	0.00163293	0.0102113	0.00114331		-0.808708	0.469002	2.77388	0.0186343	-3.50488	5.08858e-05	2.03033	0.0160703	-1.5081	0.137357	Glycoprotein 3-alpha-L-fucosyltransferase A
EG_05921	473	74	93	68		0.0088439	0.00198704	0.00264421	0.00150729		-2.02072	0.0929733	0.541463	0.704842	-1.15688	0.350636	-1.4141	0.154032	-2.60452	0.0208178	Transforming protein RhoA
EG_05923	10409	3599	11867	7016		0.332515	0.165111	0.576465	0.265703		-0.876641	0.362251	1.93305	0.0792339	-1.46342	0.048951	1.12156	0.147408	-0.3754	0.611849	PDZ and LIM domain protein 2
EG_05930	758	933	1372	1165		0.0132405	0.0234051	0.0364436	0.024125		0.955202	0.344591	0.768089	0.482914	-0.941132	0.221295	1.78845	0.0304774	0.813771	0.327435	Kelch-like protein 18
EG_05961	1170	1282	2132	3019		0.0535481	0.0842632	0.14838	0.163805		0.787411	0.426152	0.945569	0.385132	-0.203319	0.783072	1.79814	0.0266727	1.56127	0.0481844	Tetratricopeptide repeat protein 1
EG_05981	1471	286	235	498		0.0131441	0.00367008	0.00319313	0.00527537		-1.70719	0.100584	-0.0715966	0.955243	0.378303	0.669931	-1.71363	0.0455247	-1.36887	0.104225	Innexin unc-9
EG_05992	397	398	906	589		0.00717227	0.0103262	0.02489	0.012615		0.659152	0.539525	1.3985	0.214862	-1.32643	0.0975816	2.12281	0.0135438	0.762839	0.405595	Hypothetical protein
EG_05993	224	186	1165	363		0.00549212	0.00654932	0.0434358	0.0105513		0.387327	0.745466	2.85871	0.0155775	-2.38747	0.00359662	3.3112	0.000188341	0.890181	0.387135	Hypothetical protein
EG_05994	8396	7598	17164	22302		0.262449	0.341086	0.815871	0.82646		0.51144	0.589588	1.38745	0.200182	-0.327395	0.650794	1.96405	0.0129244	1.60311	0.0327176	Hypothetical protein
EG_05995	214	775	667	1179		0.00355871	0.0185085	0.0168669	0.0232433		2.51211	0.0210334	-0.00475173	0.998141	0.116623	0.886468	2.57251	0.00431532	2.65559	0.00352313	Hypothetical protein
EG_05997	860	551	1297	510		0.0382068	0.0351548	0.0876218	0.0268607		0.0132384	0.988388	1.44681	0.19452	-2.05179	0.0105943	1.52521	0.0633172	-0.560129	0.520213	Hypothetical protein
EG_05998	1135	2261	2500	3921		0.0325432	0.0931014	0.109002	0.13328		1.64979	0.0972172	0.356725	0.740451	-0.0558883	0.937533	2.07167	0.0109702	1.98224	0.0123383	Hypothetical protein
EG_05999	1003	950	147	1364		0.0317619	0.0432037	0.0070787	0.0512066		0.577201	0.562811	-2.48035	0.0358224	2.50877	0.00310305	-1.838	0.0403228	0.637233	0.432389	Hypothetical protein
EG_06000	997	1414	3370	4235		0.0902391	0.183798	0.463831	0.454421		1.15964	0.244404	1.46472	0.181217	-0.375569	0.609776	2.68952	0.00111845	2.28041	0.00431513	Hypothetical protein
EG_06002	55	5	88	4		0.000797605	0.000104133	0.00194061	6.87687e-05		-2.80391	0.302277	4.34926	0.0210367	-5.16461	0.00285046	1.61051	0.222238	-3.58765	0.253208	EF-hand calcium-binding domain-containing protein 1
EG_06004	184	658	52	107		0.0137472	0.0706015	0.00590786	0.00947733		2.4939	0.0239387	-3.44975	0.00655731	0.335845	0.80853	-0.890686	0.471588	-0.588384	0.649986	Hypothetical protein
EG_06007	261	643	158	1265		0.00182031	0.00644032	0.00167568	0.0104593		1.95629	0.070204	-1.81314	0.123092	2.29596	0.00668161	0.208311	0.833405	2.47073	0.00562726	Alpha-tocopherol transfer protein-like
EG_06032	125	125	155	478		0.00300804	0.00431992	0.005672	0.0136366		0.655523	0.622057	0.522098	0.68505	0.919561	0.312245	1.24278	0.250131	2.12879	0.0424135	Kin of IRRE-like protein 2
EG_06037	542	638	918	624		0.0468428	0.0791873	0.120647	0.0639343		0.890786	0.389641	0.736696	0.505865	-1.26213	0.113682	1.69264	0.0450164	0.396964	0.655771	Hypothetical protein
EG_06052	13799	2652	2051	3378		0.156411	0.0431704	0.0353522	0.0453927		-1.72389	0.0770845	-0.158995	0.882969	0.01466	0.987939	-1.81773	0.0211535	-1.83661	0.0159353	Integrator complex subunit 6
EG_06064	434	1854	1180	1147		0.0194953	0.119603	0.0806033	0.0610815		2.7504	0.00835605	-0.440097	0.685418	-0.746103	0.333223	2.37546	0.00531679	1.59581	0.0646583	Hypothetical protein
EG_06068	2236	422	440	484		0.0180474	0.00489154	0.00540039	0.00463119		-1.75008	0.0851439	0.272018	0.811936	-0.567678	0.496225	-1.41291	0.0862969	-2.01413	0.0154343	Hypothetical protein
EG_06069	109	0	3	0		0.0101692	0	0.000425611	0		NA	0.00762628	NA	0.835572	NA	0.814836	-4.25079	0.0339855	NA	0.00762972	Hypothetical protein
EG_06075	1233	3149	1252	4893		0.0434719	0.159445	0.0671244	0.204516		2.00824	0.0441689	-1.1189	0.304288	1.2613	0.0948001	0.954498	0.236906	2.18226	0.00578338	Annexin A7
EG_06088	16561	9688	5013	4748		0.390776	0.328297	0.179874	0.132818		-0.117996	0.904056	-0.738767	0.490704	-0.783536	0.288419	-0.791607	0.308233	-1.60869	0.0329622	Ero1-like protein
EG_06111	431	55	327	933		0.0211634	0.00387848	0.0244166	0.0543119		-2.31466	0.0627824	2.78354	0.0311764	0.807405	0.326773	0.534039	0.549008	1.3079	0.135298	Irregular chiasm C-roughest protein
EG_06127	4349	1017	1148	1128		0.0324394	0.0108942	0.0130214	0.00997467		-1.44084	0.143512	0.386561	0.72378	-0.730537	0.343923	-0.989124	0.213241	-1.75321	0.025785	Phosphatidylserine decarboxylase proenzyme
EG_06134	4889	1425	1473	926		0.0231263	0.00968039	0.0105955	0.00519282		-1.12305	0.249781	0.259553	0.811172	-1.37486	0.0769573	-0.798345	0.312872	-2.20674	0.00558321	5-hydroxytryptamine receptor 1
EG_06143	3022	428	2329	3146		0.0418722	0.0085166	0.0490717	0.0516768		-2.1643	0.0334634	2.65579	0.0207907	-0.271374	0.713586	0.556644	0.474702	0.251726	0.740595	conserved Hypothetical protein
EG_06146	134	57	7	35		0.00855373	0.00522537	0.000679484	0.00264865		-0.577676	0.703891	-2.81378	0.174411	1.61675	0.547407	-3.3263	0.0485318	-1.7431	0.292033	Hypothetical protein
EG_06148	1735	236	813	775		0.032574	0.0063632	0.0232109	0.0172496		-2.22255	0.0340144	1.99623	0.0846599	-0.774241	0.327763	-0.161172	0.849677	-0.968957	0.233782	Mannose-1-phosphate guanyltransferase beta
EG_06149	1075	219	133	155		0.0136334	0.00398869	0.00256494	0.00233041		-1.63981	0.122882	-0.507747	0.684481	-0.48434	0.644635	-2.0824	0.0204052	-2.60029	0.00568765	Mannose-1-phosphate guanyltransferase beta
EG_06151	207	421	557	421		0.00471914	0.0137837	0.0193098	0.0113784		1.67971	0.133189	0.615615	0.585898	-1.10904	0.1821	2.36048	0.00956916	1.2179	0.230521	Hypothetical protein
EG_06162	1124	690	1682	807		0.102499	0.0903636	0.233243	0.0872433		-0.048451	0.965936	1.49727	0.177132	-1.76472	0.02415	1.51397	0.061967	-0.284291	0.732433	Probable dynein light chain
EG_06163	35	1	50	5		0.00173736	7.12875e-05	0.00377418	0.000294237		-4.47376	0.289746	5.85561	0.0283867	-4.02711	0.0486192	1.44701	0.372347	-2.61364	0.494622	Dynein light chain 2, cytoplasmic
EG_06164	24	10	103	26		0.00151869	0.00090876	0.00991118	0.00195046		-0.607512	0.87497	3.57633	0.0351001	-2.69124	0.0468042	3.03397	0.0288948	0.309188	0.930695	Dynein light chain 1, cytoplasmic
EG_06165	540	342	1607	1463		0.0264087	0.0240199	0.119509	0.0848208		-0.00344031	1	2.44406	0.0333946	-0.840622	0.26966	2.50578	0.00291383	1.63161	0.0522215	Dynein light chain LC6, flagellar outer arm
EG_06170	1768	3037	1372	4808		0.00833064	0.020551	0.00983061	0.0268575		1.43605	0.143252	-0.934609	0.389236	1.10397	0.14255	0.566599	0.474684	1.63703	0.0346759	E3 ubiquitin-protein ligase UBR3
EG_06183	254	80	360	142		0.00392602	0.00177583	0.00846159	0.00260203		-1.01123	0.434128	2.38168	0.0570504	-2.04729	0.0273943	1.43561	0.120213	-0.645227	0.579583	conserved Hypothetical protein
EG_06216	3141	1985	6550	4217		0.0971821	0.0882004	0.30817	0.154678		-0.00656216	0.998044	1.93411	0.0799624	-1.34046	0.0720053	1.99271	0.0123836	0.618704	0.413483	conserved Hypothetical protein
EG_06226	2076	324	657	3491		0.0404151	0.00905843	0.0194497	0.0805697		-2.02422	0.0493644	1.23166	0.279367	1.70449	0.0273465	-0.727404	0.373478	0.943544	0.219493	Solute carrier family 13 member 2
EG_06229	830	229	1104	2478		0.0109618	0.00434341	0.0221719	0.0387981		-1.20224	0.26212	2.48108	0.033214	0.461254	0.545809	1.34399	0.102674	1.7717	0.0281428	Hypothetical protein
EG_06230	4265	728	4352	7450		0.118642	0.0290831	0.184093	0.245686		-1.89501	0.0575487	2.79143	0.0147268	0.07038	0.926921	0.96157	0.21683	0.998405	0.183514	Titin
EG_06248	1702	6588	1387	1791		0.0338033	0.187908	0.0418897	0.0421698		2.60813	0.00958045	-2.03611	0.0665079	-0.336384	0.655922	0.637173	0.422505	0.267245	0.733562	H/ACA ribonucleoprotein complex subunit 1
EG_06252	1089	608	419	267		0.0130255	0.0104439	0.00762098	0.00378602		-0.185338	0.858762	-0.325363	0.773627	-1.35529	0.12039	-0.445545	0.603291	-1.83438	0.0412144	Heat shock cognate 70 kDa protein
EG_06280	7454	1226	3096	3706		0.197823	0.0467273	0.124945	0.1166		-1.94853	0.0486116	1.5482	0.159008	-0.445724	0.546182	-0.335173	0.671431	-0.814441	0.277533	Enteropeptidase
EG_06294	17951	2320	3723	3613		0.0586207	0.0108803	0.0184878	0.0139874		-2.29634	0.0203037	0.894099	0.407728	-0.74845	0.31257	-1.33709	0.0863291	-2.11908	0.00570062	conserved Hypothetical protein
EG_06311	259	31	98	692		0.00755111	0.00129797	0.00434478	0.0239179		-2.40709	0.087158	1.87227	0.219841	2.11474	0.0199472	-0.469662	0.669371	1.61153	0.0852414	Tetraspanin-7
EG_06312	50	12	62	1072		0.00177143	0.00061056	0.00334024	0.0450252		-1.40337	0.574522	2.58099	0.163013	3.40671	0.000191189	1.24278	0.392839	4.61594	7.57701e-06	Hypothetical protein
EG_06317	788	484	520	230		0.00819423	0.00722801	0.00822272	0.00283541		-0.0476658	0.968048	0.315262	0.780343	-1.88206	0.0303838	0.332753	0.689531	-1.58285	0.0908434	Hypothetical protein
EG_06327	217	71	213	53		0.00465543	0.00218751	0.0069488	0.00134797		-0.956281	0.475766	1.79672	0.166396	-2.71197	0.0122025	0.905595	0.356282	-1.83992	0.179068	Hypothetical protein
EG_06331	404	247	698	556		0.00500499	0.00439451	0.0131494	0.00816586		-0.0543215	0.967483	1.71047	0.138307	-1.03332	0.201754	1.72131	0.0465396	0.65444	0.477574	UDP-glucose 6-dehydrogenase
EG_06337	95	28	338	121		0.0185839	0.00786615	0.100545	0.028061		-1.10698	0.536313	3.80528	0.00519134	-2.1872	0.0208095	2.76346	0.00575815	0.542718	0.706915	Heat shock cognate 70 kDa protein
EG_06356	94	21	16	2		0.00219667	0.000704771	0.000568575	5.5408e-05		-1.50675	0.418124	-0.18056	0.964734	-3.70518	0.336628	-1.62215	0.343108	-5.36088	0.0458131	Tubulin alpha-1C chain
EG_06363	3075	569	2288	1754		0.0593553	0.0157731	0.0671585	0.0401374		-1.77856	0.0765632	2.21934	0.0494479	-1.08862	0.150248	0.505937	0.515227	-0.616227	0.424647	Uridine phosphorylase 1
EG_06370	403	67	440	181		0.00663797	0.00158488	0.0110208	0.00353439		-1.93302	0.117055	2.92703	0.0202855	-1.9867	0.0264389	1.05916	0.22984	-0.96108	0.357071	Homeobox protein Nkx-2.3
EG_06372	162	1	145	496		0.00287954	2.5527e-05	0.00391928	0.0104519		-6.68433	0.00350634	7.39167	0.000390479	1.06911	0.240387	0.772496	0.466371	1.80806	0.0755326	Peroxidasin homolog
EG_06388	11	16	118	45		0.00105049	0.00219438	0.0171361	0.0050947		1.19609	0.739823	3.0944	0.0505089	-2.09597	0.0894435	4.35565	0.00260894	2.22613	0.435263	Hypothetical protein
EG_06396	14592	1606	3272	4944		0.0663502	0.0104873	0.0226241	0.0266509		-2.52811	0.011372	1.23846	0.255635	-0.109676	0.879426	-1.2245	0.116385	-1.36772	0.0683698	RNA-binding protein Musashi homolog Rbp6
EG_06397	1392	1407	506	2587		0.00400762	0.00581745	0.00221528	0.00882977		0.670986	0.494641	-1.26366	0.255716	1.64889	0.0349117	-0.527513	0.529427	1.08783	0.165381	UPF0378 protein KIAA0100
EG_06424	145	25	42	8		0.00717805	0.00177734	0.00316168	0.000469498		-1.88053	0.246517	0.960219	0.608989	-3.0975	0.133208	-0.855155	0.524583	-3.9862	0.0392628	Hypothetical protein
EG_06427	12732	13090	20601	14398		0.13202	0.194928	0.324834	0.176991		0.695529	0.463624	0.866007	0.418747	-1.22203	0.0971541	1.62669	0.0375354	0.37112	0.613678	Hypothetical protein
EG_06455	123	545	97	151		0.0252847	0.160894	0.0303218	0.0367989		2.80312	0.0142668	-2.27844	0.0608823	-0.06669	0.956905	0.589835	0.613757	0.489601	0.709787	Cytochrome c oxidase copper chaperone
EG_06479	2864	408	428	809		0.0219292	0.00448643	0.00498337	0.0073435		-2.15587	0.0344794	0.280799	0.806334	0.213347	0.798138	-1.80991	0.0275858	-1.63011	0.0420827	A disintegrin and metalloproteinase with thrombospondin motifs 20
EG_06486	2699	3326	620	2429		0.0180821	0.0320007	0.00631638	0.0192921		0.956886	0.322453	-2.21169	0.0493216	1.26484	0.102791	-1.18965	0.142666	0.0416481	0.957113	Thyroid adenoma-associated protein homolog
EG_06495	1038	129	378	1065		0.0230152	0.0041077	0.012745	0.0279945		-2.35284	0.0322299	1.76277	0.144966	0.789213	0.330994	-0.524912	0.54191	0.230758	0.779028	Hypothetical protein
EG_06503	452	177	43	38		0.0334271	0.0187986	0.0048357	0.00333158		-0.697051	0.54025	-1.82958	0.184816	-0.883519	0.593622	-2.46148	0.0205149	-3.37854	0.00499359	Hypothetical protein
EG_06520	591	380	143	101		0.0208977	0.0192968	0.00768912	0.00423387		0.0183641	0.985501	-1.19823	0.317288	-1.20684	0.266406	-1.11471	0.235199	-2.35509	0.0243512	Beta-1,3-galactosyltransferase 5
EG_06521	157	4	18	1		0.0148763	0.00054431	0.00259357	0.000112331		-4.6391	0.017131	2.38168	0.465861	-4.87511	0.221483	-2.19226	0.128635	-7.10091	0.00304398	Hypothetical protein
EG_06534	4511	515	3212	3182		0.0666128	0.0109215	0.0721258	0.0557046		-2.47528	0.0148437	2.85259	0.0132676	-0.71872	0.333307	0.442461	0.565432	-0.309803	0.681386	Platelet glycoprotein V
EG_06540	1935	270	523	916		0.0349928	0.00701218	0.0143823	0.0196381		-2.18578	0.0355941	1.16561	0.311442	0.103355	0.902405	-0.955014	0.245828	-0.885203	0.27047	Innexin unc-7
EG_06542	930	373	111	286		0.00648119	0.00373312	0.00117632	0.00236289		-0.662532	0.525857	-1.53686	0.206951	0.660274	0.510191	-2.13423	0.0199339	-1.5075	0.0957513	UPF0609 protein C4orf27 homolog
EG_06576	4563	301	987	1417		0.0916258	0.00868012	0.030138	0.0337321		-3.26662	0.00183025	1.92504	0.0925703	-0.183464	0.809897	-1.27642	0.109143	-1.49343	0.0546813	Protein Tob1
EG_06594	172	525	210	212		0.0204519	0.089651	0.0379712	0.0298845		2.26543	0.0430135	-1.11017	0.339228	-0.691507	0.467174	1.22042	0.224748	0.495366	0.6713	Hypothetical protein
EG_06628	1649	1333	1612	644		0.100501	0.116674	0.149399	0.046531		0.348608	0.720548	0.485933	0.654556	-2.0289	0.0104179	0.899697	0.258811	-1.16275	0.158432	Hypothetical protein
EG_06650	3330	3063	3760	13691		0.0382821	0.0505697	0.065731	0.186592		0.534946	0.576893	0.507545	0.636407	1.15924	0.117528	1.10765	0.157457	2.23334	0.00378406	conserved Hypothetical protein
EG_06663	90	660	1771	337		0.00133934	0.0141053	0.0400771	0.00594542		3.52999	0.0023479	1.63578	0.141582	-3.09893	0.000168179	5.23093	2.86665e-08	2.09846	0.068267	Phospholipase D1
EG_06687	721	1434	219	240		0.030469	0.0870288	0.0140733	0.0120237		1.6475	0.103333	-2.49928	0.0314176	-0.573078	0.540248	-0.786632	0.382671	-1.39325	0.138775	Cardioacceleratory peptide receptor
EG_06696	13754	3743	1303	4150		0.116355	0.0454745	0.0167622	0.0416207		-1.22206	0.205205	-1.3106	0.229983	0.966092	0.200104	-2.46751	0.00210777	-1.53496	0.0419683	Uncharacterized protein sll1388
EG_06715	3961	506	1441	1450		0.098444	0.0180604	0.0544602	0.0427226		-2.31313	0.0225187	1.72162	0.124836	-0.696199	0.360968	-0.526358	0.508667	-1.2561	0.105598	Ceramide glucosyltransferase
EG_06748	24361	13323	59634	39448		1.08625	0.853157	4.04352	2.08529		-0.215132	0.823375	2.37397	0.033223	-1.30136	0.0770825	2.224	0.00506864	0.889089	0.226636	Glutathione peroxidase
EG_06756	240	75	21	14		0.00493639	0.00221539	0.000656822	0.000341375		-1.02255	0.435713	-1.62474	0.338435	-1.29014	0.610873	-2.58214	0.0431101	-3.90583	0.0117529	Golgi-associated plant pathogenesis-related protein 1
EG_06757	4813	3127	2282	602		0.0407546	0.0380259	0.0293837	0.00604314		0.0333656	0.969635	-0.242723	0.821628	-2.62765	0.000989106	-0.144201	0.860167	-2.80539	0.000605093	Golgi-associated plant pathogenesis-related protein 1
EG_06761	447	217	1144	825		0.0113656	0.00792387	0.0442326	0.0248683		-0.387057	0.732946	2.61008	0.0256815	-1.1768	0.133034	2.28818	0.00717519	1.07783	0.221342	Serine hydroxymethyltransferase
EG_06805	350	36	416	2056		0.030106	0.00444713	0.0544138	0.209659		-2.62576	0.04734	3.74227	0.0047209	1.6	0.0430346	1.18167	0.186102	2.74812	0.00134682	Hypothetical protein
EG_06814	509	1317	108	247		0.0383439	0.142481	0.0123718	0.0220588		2.02704	0.0489757	-3.39639	0.00514091	0.488298	0.636818	-1.3042	0.179924	-0.849444	0.384969	Hypothetical protein
EG_06832	101	113	621	126		0.0074091	0.0119046	0.0692733	0.0109577		0.81749	0.554549	2.67003	0.0274849	-3.00635	0.000819472	3.55267	0.000187549	0.512779	0.717238	Hypothetical protein
EG_06865	546	32	66	28		0.0299643	0.00252205	0.00550791	0.0018217		-3.43723	0.00675511	1.25615	0.442252	-1.94222	0.20014	-2.11593	0.0344393	-4.09169	0.000620762	Hypothetical protein
EG_06889	4893	1036	2489	1401		0.0463628	0.0140976	0.0358633	0.0157376		-1.58417	0.108069	1.4763	0.179725	-1.53429	0.0447703	-0.0427163	0.963269	-1.61055	0.0384631	Pro-neuregulin-2, membrane-bound isoform
EG_06907	1434	126	2065	862		0.056652	0.00714872	0.124056	0.0403719		-2.85303	0.00896212	4.2464	0.000606237	-1.96556	0.0118537	1.45853	0.0694822	-0.540575	0.507655	Aquaporin-9
EG_06908	293	234	49	590		0.010629	0.0121908	0.00270303	0.0253736		0.331131	0.771506	-2.0439	0.12417	2.88468	0.00314239	-1.64761	0.143922	1.20352	0.201282	E3 ubiquitin-protein ligase 8-Mar
EG_06921	6494	279	4459	1215		0.100036	0.00617222	0.104451	0.0221885		-3.88525	0.00027209	4.21014	0.000552285	-2.58095	0.000941452	0.39005	0.609664	-2.22444	0.00474163	Hypothetical protein
EG_06980	7019	1012	2753	4045		0.0600631	0.0124367	0.0358236	0.0410352		-2.13853	0.0315898	1.65555	0.133917	-0.150047	0.837182	-0.417824	0.596028	-0.601415	0.421414	Proto-oncogene serine/threonine-protein kinase pim-1
EG_07025	339	0	5	0		0.0239043	0	0.000536138	0		NA	1.63205e-05	NA	0.682001	NA	0.652684	-5.15078	0.000191587	NA	3.42515e-06	Hypothetical protein
EG_07048	109	127	262	144		0.0047611	0.00796665	0.0174025	0.00745673		0.876023	0.514885	1.2565	0.306869	-1.56868	0.102034	2.19768	0.0309794	0.595451	0.659559	Complement C1q tumor necrosis factor-related protein 3
EG_07070	424	42	248	445		0.0119871	0.00170525	0.0106618	0.0149146		-2.68008	0.0354924	2.77364	0.0383795	0.138283	0.881601	0.158713	0.859688	0.263452	0.780425	Hypothetical protein
EG_07085_EG_07086	13931	2140	6838	8709		0.085377	0.0188349	0.0637262	0.063275		-2.04709	0.0374519	1.88772	0.0869058	-0.356249	0.62467	-0.0942158	0.909107	-0.484009	0.511728	Guanine nucleotide-binding protein G(o) subunit alpha
EG_07099	37	8	120	7		0.00159509	0.000495296	0.00786674	0.000357756		-1.55393	0.607209	4.11865	0.0149245	-4.80472	0.00127798	2.62987	0.0404259	-2.20839	0.53129	Peptidase inhibitor R3HDML
EG_07102	331	415	31	560		0.0185	0.0333107	0.00263473	0.0371055		0.981803	0.365352	-3.53101	0.00813393	3.4699	0.000694645	-2.48405	0.0309222	0.952306	0.309384	Hypothetical protein
EG_07104	64	61	432	76		0.00412883	0.00565155	0.04238	0.00581254		0.58626	0.725992	3.03591	0.0168624	-3.21214	0.000808647	3.68732	0.000251784	0.441638	0.803271	Ras-related protein ced-10
EG_07109	5673	3350	5669	16198		0.0337498	0.0286216	0.0512856	0.114242		-0.104428	0.916331	0.970691	0.367855	0.809468	0.271499	0.931419	0.229589	1.70734	0.0238409	Ras-specific guanine nucleotide-releasing factor 2
EG_07127	2672	2625	4412	5010		0.0524388	0.0739838	0.131668	0.116563		0.62992	0.513454	0.960873	0.373497	-0.521804	0.477877	1.65595	0.03686	1.1006	0.148078	ORM1-like protein 2
EG_07129	5747	3049	8766	8166		0.801173	0.610428	1.85831	1.34958		-0.25895	0.790013	1.73534	0.113335	-0.807471	0.271207	1.54155	0.0493233	0.700531	0.346776	Hypothetical protein
EG_07132	7835	2883	12143	9835		0.613072	0.323973	1.44487	0.912331		-0.78684	0.414496	2.28624	0.0402602	-1.00931	0.169806	1.56456	0.0456476	0.521702	0.480828	conserved Hypothetical protein
EG_07133	340	94	74	46		0.0192695	0.00765086	0.00637753	0.00309068		-1.19928	0.327499	-0.133378	0.933379	-1.39107	0.312521	-1.2675	0.231609	-2.69212	0.0315848	Hypothetical protein
EG_07138	398	9	27	1		0.0482711	0.00156761	0.00497965	0.000143784		-4.81118	0.00111663	1.79672	0.465077	-5.46007	0.0926098	-2.9493	0.00901363	-8.44291	3.17156e-06	Hypothetical protein
EG_07139	478	0	27	6		0.00938089	0	0.000805768	0.000139596		NA	1.59504e-06	NA	0.0769895	-2.87511	0.262502	-3.21354	0.00342107	-6.12219	1.69654e-05	Hypothetical protein
EG_07140	165	2	2	1		0.012353	0.000215036	0.000227693	8.87554e-05		-5.7108	0.0061471	0.211758	1	-1.70518	0.95947	-5.43389	0.00326749	-7.17261	0.00231474	Hypothetical protein
EG_07142	6749	4669	5601	2589		1.01055	1.004	1.27531	0.459576		0.123963	0.894012	0.474329	0.657593	-1.81847	0.0162796	0.663447	0.388747	-1.18857	0.117348	Hypothetical protein
EG_07143	3559	1112	3621	399		0.25096	0.112609	0.388271	0.0333545		-1.02279	0.297299	1.91499	0.0844229	-3.88711	2.70528e-06	0.957353	0.220197	-2.9633	0.000410479	Hypothetical protein
EG_07148	2601	1729	7025	3628		0.10343	0.0987395	0.424797	0.171032		0.0663942	0.943087	2.23432	0.0451967	-1.65851	0.0271976	2.36587	0.0033142	0.673819	0.37646	Hypothetical protein
EG_07157	3823	3839	5185	15914		0.0370639	0.0534511	0.076441	0.182908		0.661548	0.489968	0.645371	0.54747	0.912699	0.215585	1.37208	0.0805337	2.25123	0.00346517	ADAMTS-like protein 3
EG_07161	1971	1426	2885	1467		0.00829175	0.00861531	0.0184559	0.00731637		0.188569	0.844785	1.22836	0.260152	-1.68088	0.02792	1.48208	0.0627042	-0.232348	0.767934	Homeobox protein BarH-like 1b
EG_07181	1483	575	220	924		0.0323497	0.0180131	0.00729764	0.023895		-0.711362	0.481828	-1.1743	0.309984	1.36521	0.104736	-1.82051	0.0341678	-0.488843	0.54706	Sodium-dependent phosphate transporter 2
EG_07193	1297	1410	1557	823		0.119473	0.186526	0.218096	0.089874		0.776039	0.430925	0.354832	0.743747	-1.62499	0.0376662	1.19603	0.137556	-0.462504	0.573882	Enhancer of yellow 2 transcription factor homolog
EG_07204	4491	4182	1567	7552		0.0360482	0.0482076	0.0191267	0.0718634		0.552679	0.562644	-1.20443	0.268125	1.56367	0.0378595	-0.586595	0.459532	0.943533	0.208066	Dystrophin, isoform D
EG_07205	318	195	133	938		0.00744564	0.00655693	0.0047354	0.0260365		-0.0500299	0.972688	-0.34029	0.788958	2.11298	0.0150467	-0.325164	0.756769	1.75427	0.0503113	dystrophin-like protein
EG_07242	777	795	1720	459		0.11354	0.166834	0.382195	0.0795142		0.688563	0.496142	1.32514	0.22974	-2.61102	0.00122901	2.07886	0.0118493	-0.56571	0.5229	Trypsin inhibitor
EG_07247	819	518	404	196		0.0154402	0.0140246	0.0115819	0.00438056		-0.00538858	1	-0.146839	0.898574	-1.74868	0.0508952	-0.0870714	0.928167	-1.8693	0.0480446	Glutathione S-transferase Mu 1
EG_07260	1094	1111	1925	1444		0.0147646	0.0215333	0.0395064	0.0231035		0.677769	0.49475	1.00476	0.357561	-1.11997	0.141632	1.74768	0.0315802	0.594169	0.461054	Adenosine deaminase
EG_07261	440	232	116	663		0.00101192	0.000766251	0.000405677	0.00180764		-0.267856	0.814631	-0.788242	0.528257	1.8097	0.0444267	-0.990942	0.315013	0.785216	0.382458	Dynein heavy chain 10, axonemal
EG_07274	3052	1144	490	881		0.0729139	0.0392503	0.0178013	0.0249521		-0.760145	0.438805	-1.01148	0.362996	0.141178	0.865802	-1.70646	0.0366492	-1.59883	0.044992	Glutathione S-transferase
EG_07284	1034	1967	2201	1590		0.174178	0.475848	0.563796	0.317523		1.58328	0.112267	0.37392	0.728923	-1.17431	0.122063	2.02236	0.0132551	0.814501	0.311839	Zinc finger protein 706
EG_07355	4588	5379	8350	9630		0.0820323	0.138119	0.227027	0.204124		0.884995	0.356073	0.846196	0.430488	-0.499422	0.493602	1.79635	0.022992	1.26338	0.0928428	Pyruvate dehydrogenase E1 component subunit alpha type I, mitochondrial
EG_07357	499	397	405	1452		0.0144097	0.0164641	0.0177845	0.0497081		0.325622	0.75842	0.240541	0.834478	1.13687	0.15445	0.631319	0.468874	1.73464	0.040156	Metallophosphoesterase 1
EG_07399	1160	54	603	127		0.104215	0.00696716	0.0823794	0.0135263		-3.7695	0.0011992	3.69288	0.00383432	-2.95251	0.0010284	-0.0114582	0.997606	-2.99751	0.00160241	Protein yippee-like CG15309
EG_07403	10166	4331	10570	5593		1.03611	0.633924	1.63818	0.675784		-0.575457	0.549229	1.49896	0.168197	-1.62346	0.0297737	0.98866	0.200428	-0.668347	0.36844	Four and a half LIM domains protein 3
EG_07431	863	1956	731	2418		0.00587364	0.0191186	0.00756562	0.0195101		1.836	0.0678597	-1.20821	0.272337	1.02069	0.18538	0.692948	0.401375	1.68009	0.0369755	Symplekin
EG_07435	170	50	10	4		0.00646342	0.00273008	0.000578155	0.000180293		-1.11001	0.444723	-2.11017	0.304575	-2.02711	0.658764	-3.15503	0.0364303	-5.21568	0.00830182	Hypothetical protein
EG_07443	769	2046	550	1838		0.0082684	0.0315931	0.00899266	0.0234286		2.06727	0.0410954	-1.68354	0.13103	1.03545	0.185961	0.448885	0.590942	1.45079	0.0751792	Replication factor C subunit 1
EG_07463	174	57	82	544		0.00448056	0.0021079	0.00321091	0.0166069		-0.954531	0.50357	0.73642	0.620278	2.02473	0.0318505	-0.152955	0.910774	1.83823	0.0654854	Hypothetical protein
EG_07481	49	60	195	247		0.00153564	0.00270045	0.00929305	0.0091769		0.947704	0.584964	1.9122	0.148891	-0.364145	0.700826	2.92506	0.010108	2.52737	0.0544833	RAC-beta serine/threonine-protein kinase
EG_07503	4765	1343	5381	9835		0.129288	0.0523317	0.222019	0.316357		-1.17149	0.230602	2.21417	0.0474405	0.164869	0.825045	1.10783	0.155145	1.23916	0.0989294	Rab GDP dissociation inhibitor alpha
EG_07504	3444	1138	1448	1001		0.0886843	0.042084	0.0566999	0.0305579		-0.942062	0.336848	0.559319	0.60771	-1.2378	0.11002	-0.317587	0.693295	-1.58893	0.0446418	Hypothetical protein
EG_07521	143	33	18	3		0.00129205	0.000428203	0.000247313	3.21344e-05		-1.45995	0.354776	-0.662711	0.764159	-3.29014	0.336392	-2.05751	0.164706	-5.3812	0.0131392	Hypothetical protein
EG_07550	40	16	647	373		0.00201024	0.00115478	0.0494449	0.0222229		-0.666405	0.804378	5.54938	7.89477e-05	-1.49977	0.0713826	4.94813	1.09225e-06	3.41481	0.00529478	Sodium/potassium-transporting ATPase subunit beta
EG_07559	469	235	254	98		0.0150881	0.0108573	0.0124259	0.00373762		-0.341404	0.761984	0.323926	0.787326	-2.07916	0.0369875	0.0476773	0.955169	-2.06502	0.057592	Hypothetical protein
EG_07569	1515	820	3338	4466		0.0141379	0.0109895	0.0473685	0.0494079		-0.230099	0.820634	2.23705	0.046472	-0.285183	0.697491	2.0721	0.0103418	1.75338	0.0246952	Inner membrane protein yhjX
EG_07575	125	5	129	85		0.0136581	0.00078459	0.0214339	0.0110105		-3.98833	0.0489044	4.90106	0.00528133	-1.30702	0.246596	0.97788	0.379055	-0.362683	0.808049	Hypothetical protein
EG_07576	181	26	170	112		0.00291018	0.000600352	0.00415643	0.00213484		-2.14388	0.162775	2.92071	0.0427527	-1.30722	0.210305	0.841982	0.411882	-0.49878	0.700139	Hypothetical protein
EG_07577	141	13	188	101		0.0109622	0.00145149	0.0222263	0.00930908		-2.78359	0.113407	4.06591	0.00746299	-1.60156	0.122865	1.34747	0.194611	-0.287629	0.839057	Hypothetical protein
EG_07581	8568	1099	3204	4539		0.360821	0.0664662	0.20518	0.226609		-2.30724	0.0206933	1.75544	0.112368	-0.202682	0.781604	-0.486648	0.534975	-0.722873	0.332732	Hypothetical protein
EG_07582	1521	57	42	41		0.0917778	0.00493941	0.00385379	0.0029329		-4.08239	0.000398995	-0.228815	0.900052	-0.739947	0.654307	-4.24605	9.47757e-06	-5.01954	8.93374e-07	Hypothetical protein
EG_07591	259	795	310	534		0.046195	0.203636	0.084079	0.112913		2.27353	0.0344441	-1.14693	0.311652	0.0793896	0.932181	1.19175	0.201643	1.2376	0.198917	Hypothetical protein
EG_07612	785	1970	368	883		0.0991751	0.35743	0.0706987	0.132251		1.98295	0.0496981	-2.20866	0.0520519	0.557526	0.498062	-0.16055	0.861178	0.363431	0.666829	Mitochondrial import inner membrane translocase subunit Tim13
EG_07614	298	992	79	253		0.00526606	0.0251752	0.00212289	0.00530024		2.39055	0.0244548	-3.43866	0.00530637	0.974031	0.355576	-0.982951	0.361934	-0.0424644	0.971518	Zinc finger and BTB domain-containing protein 48
EG_07625	1058	1325	1434	2773		0.0172086	0.0309505	0.0354682	0.0534706		0.980176	0.323907	0.32581	0.764428	0.246221	0.746853	1.37114	0.0916968	1.58382	0.0463373	Forkhead box protein L1
EG_07626	805	1083	690	2747		0.00453618	0.00876425	0.00591254	0.018351		1.0835	0.281676	-0.438607	0.690681	1.28801	0.0948663	0.710044	0.392321	1.96451	0.0150276	Golgi-specific brefeldin A-resistance guanine nucleotide exchange factor 1
EG_07632	1028	924	257	1361		0.0233047	0.0300825	0.0088596	0.0365775		0.501647	0.614665	-1.63437	0.152955	1.69964	0.0379854	-1.06756	0.219518	0.598537	0.460336	Hypothetical protein
EG_07638	19	167	321	79		0.00127315	0.0160707	0.0327085	0.00627565		3.7913	0.012522	1.15448	0.335058	-2.72783	0.00566512	5.01094	1.19275e-05	2.24956	0.282534	Cathepsin L
EG_07672	2660	1062	1172	5651		0.00996036	0.00571097	0.00667347	0.0250856		-0.66912	0.497013	0.353947	0.746047	1.56435	0.0389839	-0.250017	0.759779	1.28079	0.0927585	Chromodomain-helicase-DNA-binding protein 7
EG_07677	159	4	14	16		0.00280565	0.000101365	0.00037566	0.000334705		-4.65736	0.0163283	2.01911	0.58463	-0.512537	0.873298	-2.57309	0.0819651	-3.11917	0.0718019	Hypothetical protein
EG_07694	62	75	215	70		0.00134119	0.00232998	0.00707243	0.00179516		0.930145	0.55914	1.73113	0.180286	-2.32409	0.0273002	2.72643	0.0129562	0.368797	0.841599	Tyrosine-protein kinase SPK-1
EG_07711	8922	3277	1547	4233		0.235751	0.124354	0.0621602	0.132601		-0.789469	0.412269	-0.871145	0.421225	0.747025	0.319974	-1.59546	0.0432917	-0.881976	0.238377	Hypothetical protein
EG_07719	5371	1633	9003	15590		0.150443	0.0656892	0.383472	0.517688		-1.06214	0.275021	2.67464	0.0182104	0.0869613	0.90822	1.67765	0.033016	1.73107	0.0221213	Aspartate aminotransferase, mitochondrial
EG_07721	797	748	2884	1938		0.0104351	0.0140647	0.0574199	0.0300813		0.563981	0.577126	2.15872	0.0544931	-1.27868	0.0905341	2.78786	0.000803437	1.47563	0.0693414	Uncharacterized protein yfeX
EG_07734	6213	2401	7901	4014		0.348861	0.193613	0.674626	0.267198		-0.716132	0.458821	1.93016	0.0802036	-1.68218	0.0249789	1.27918	0.1008	-0.436539	0.55971	Charged multivesicular body protein 4a
EG_07738	4250	682	1597	2067		0.212999	0.0490868	0.121709	0.12281		-1.9841	0.0474006	1.43928	0.194279	-0.333008	0.657224	-0.479662	0.546504	-0.846214	0.268319	Poly(U)-specific endoribonuclease
EG_07739	2829	936	851	755		0.203026	0.0964684	0.0928705	0.0642348		-0.940189	0.340642	0.0744084	0.946884	-0.877864	0.267257	-0.800624	0.32026	-1.71203	0.0335112	Mitogen-activated protein kinase scaffold protein 1
EG_07748	53	63	689	103		0.00428538	0.00731552	0.0847155	0.00987315		0.904882	0.593599	3.66284	0.00372757	-3.44704	0.000144376	4.63288	2.94438e-06	1.15229	0.483865	Hypothetical protein
EG_07749	77	65	311	129		0.00175214	0.00212414	0.0107614	0.00347995		0.411104	0.799256	2.47016	0.0532949	-1.97473	0.0375867	2.94642	0.00409396	0.938151	0.520571	Hypothetical protein
EG_07750	4	5	127	14		0.00040094	0.000719748	0.0193577	0.00166361		0.977451	0.925062	4.87851	0.00561248	-3.88651	0.0045272	5.92112	0.000168845	2.00107	0.755577	Hypothetical protein
EG_07753	6	10	62	68		0.000121894	0.000291757	0.00191537	0.00163774		1.39249	0.790325	2.84403	0.13219	-0.571915	0.676914	4.30167	0.0204966	3.69621	0.151172	Heat shock cognate 70 kDa protein
EG_07758	2236	1488	5328	6209		0.0271463	0.0259438	0.0983634	0.0893647		0.0679771	0.942108	2.05198	0.0646771	-0.484415	0.508492	2.18511	0.00656016	1.66715	0.0301878	L-threonine 3-dehydrogenase, mitochondrial
EG_07817	182	2711	633	338		0.00478131	0.102281	0.0252877	0.0105268		4.55234	4.35033e-05	-1.88679	0.0909009	-1.61036	0.0546209	2.7307	0.00278147	1.0868	0.307331	Hypothetical protein
EG_07821	2549	1444	743	731		0.0849323	0.0690974	0.0376463	0.0288753		-0.164338	0.869397	-0.746879	0.496183	-0.728673	0.359734	-0.846061	0.295997	-1.60828	0.0465553	Uncharacterized protein C9orf68 homolog
EG_07833	2048	402	354	561		0.00580939	0.00163764	0.00152698	0.00188655		-1.69343	0.0965634	0.0283117	0.982746	-0.0409305	0.96115	-1.59996	0.0546049	-1.67443	0.0425067	PQ-loop repeat-containing protein 1
EG_07846	1268	9433	9661	4727		0.142397	1.52133	1.64981	0.62932		3.55068	0.000649104	0.246214	0.817261	-1.73643	0.0206093	3.86205	5.30803e-06	2.09208	0.00801046	Hypothetical protein
EG_07855	29	128	12	68		0.000248744	0.00157673	0.000156519	0.000691464		2.79754	0.069179	-3.20328	0.0493428	1.79732	0.339677	-0.340582	0.929333	1.42319	0.49272	ATP-dependent RNA helicase eIF4A
EG_07928	84	6	89	177		0.00448147	0.00045971	0.00722041	0.0111949		-3.15183	0.162593	4.10253	0.0260163	0.28669	0.802776	1.01585	0.41577	1.269	0.340833	DAZ-associated protein 1
EG_07940	3892	2277	6812	3988		0.0855142	0.0718489	0.227599	0.103879		-0.117855	0.905926	1.7927	0.102969	-1.47759	0.0480473	1.74	0.0277206	0.228864	0.761242	Charged multivesicular body protein 1b
EG_07943	1011	66	173	379		0.0109775	0.00102917	0.00285646	0.00487861		-3.28165	0.00438931	1.60199	0.227849	0.426244	0.64807	-1.6145	0.0689068	-1.2218	0.164595	conserved Hypothetical protein
EG_07951	114	544	695	583		0.00234744	0.0160872	0.0217623	0.0142319		2.9101	0.0114029	0.565164	0.612662	-0.958699	0.235061	3.54042	0.000161108	2.54817	0.0132371	Hypothetical protein
EG_07954	2426	597	1170	436		0.00675886	0.00238863	0.00495677	0.00144004		-1.36725	0.172219	1.18246	0.286833	-2.12929	0.0086449	-0.119634	0.88786	-2.28247	0.00633162	conserved Hypothetical protein
EG_07976	849	116	945	813		0.0465929	0.00914243	0.0788632	0.0528942		-2.21612	0.047013	3.23795	0.00765042	-0.922241	0.240932	1.08699	0.187006	0.131201	0.877496	Hypothetical protein
EG_07977	2297	864	1651	847		0.0366405	0.0197927	0.0400477	0.0160173		-0.755125	0.446185	1.14599	0.297124	-1.66809	0.0326286	0.456026	0.560447	-1.24561	0.120789	LAG1 longevity assurance homolog 1
EG_08002	41975	18997	1820	25126		0.412665	0.268215	0.0272087	0.292843		-0.488236	0.6091	-3.172	0.00595203	3.08199	7.83144e-05	-3.59508	1.41438e-05	-0.546639	0.455198	Hypothetical protein
EG_08005	616	196	218	1164		0.00878954	0.00401636	0.00473012	0.0196899		-0.996554	0.365488	0.365232	0.765139	1.71151	0.0397026	-0.566165	0.537416	1.1118	0.186751	conserved Hypothetical protein
EG_08064	85	249	27	97		0.00286366	0.0120474	0.00138324	0.00387417		2.20613	0.0784143	-2.99336	0.0314402	1.13984	0.44647	-0.722067	0.666965	0.384232	0.807059	Severin
EG_08103	83	150	618	217		0.00725956	0.0188415	0.0821961	0.0225008		1.5093	0.262559	2.2544	0.0579081	-2.21509	0.0103851	3.82886	7.20575e-05	1.58022	0.214471	Hypothetical protein
EG_08107	1278	646	3726	829		0.0369051	0.0267904	0.163617	0.0283802		-0.328759	0.747213	2.73978	0.0166389	-2.87337	0.000289186	2.47618	0.00244195	-0.430733	0.600676	Calreticulin
EG_08139	4502	10485	1968	5958		0.10206	0.341358	0.0678432	0.160124		1.87521	0.0551938	-2.20177	0.0478541	0.892916	0.231621	-0.261399	0.744638	0.597973	0.424297	Probable splicing factor, arginine/serine-rich 7
EG_08154	1930	1326	725	3587		0.00723209	0.00713578	0.00413119	0.0159347		0.114003	0.905067	-0.65927	0.54839	1.60154	0.0373535	-0.480111	0.558799	1.08789	0.158088	Histone-lysine N-methyltransferase MLL3
EG_08156	37314	2106	20295	31365		0.693756	0.0562322	0.573792	0.69133		-3.49162	0.000704397	3.4803	0.00288682	-0.0771507	0.91268	0.0538441	0.937592	-0.0568509	0.938013	DnaJ homolog subfamily A member 4
EG_08172	235	708	63	274		0.00240928	0.0104242	0.000982179	0.00333024		2.24661	0.0383235	-3.27857	0.00875559	1.41557	0.183087	-0.9668	0.400704	0.415226	0.698859	Hypothetical protein
EG_08173	99	191	19	112		0.00216345	0.00599427	0.000631387	0.00290158		1.60359	0.20982	-3.11774	0.0343841	1.85425	0.217195	-1.44899	0.378704	0.371709	0.801011	Hypothetical protein
EG_08176	204	583	75	234		0.000940879	0.00386157	0.000526012	0.00127946		2.17045	0.0488238	-2.74678	0.0263186	0.936364	0.383681	-0.51117	0.664873	0.39165	0.727361	Hypothetical protein
EG_08186	121	29	189	50		0.00248315	0.000854686	0.00589806	0.00121644		-1.40536	0.399576	2.91602	0.0389704	-2.62357	0.0181575	1.57582	0.134699	-1.0813	0.503622	AGAP003895-PA
EG_08194	1132	1271	2003	886		0.00774213	0.0124839	0.0208317	0.00718378		0.822613	0.406417	0.867956	0.425108	-1.88197	0.015797	1.75573	0.0306028	-0.159785	0.847337	Hypothetical protein
EG_08202	1201	756	1963	2204		0.026727	0.0241614	0.0664291	0.0581467		-0.0122552	0.994524	1.58836	0.151983	-0.538118	0.47281	1.64126	0.0426335	1.0696	0.176849	Endoplasmic reticulum resident protein 44
EG_08206	452	271	45	105		0.0175707	0.015129	0.00266007	0.00483888		-0.0825071	0.946032	-2.37854	0.0724234	0.517211	0.709369	-2.39589	0.0235821	-1.91222	0.0783937	Hypothetical protein
EG_08225_EG_08226	818	853	653	2253		0.00715977	0.0107223	0.00869139	0.0233783		0.715968	0.47761	-0.173705	0.876204	1.08151	0.162653	0.607419	0.464185	1.65539	0.0406823	Actin-binding protein anillin
EG_08238	4267	135	15969	616		0.0695591	0.00316051	0.395858	0.0119047		-4.32667	8.57751e-05	7.09793	2.65737e-07	-5.40138	4.37312e-10	2.83642	0.000484386	-2.59851	0.00144119	Hypothetical protein
EG_08263	7218	3268	14639	11781		0.247763	0.161099	0.76412	0.47941		-0.487668	0.61314	2.37509	0.0335652	-1.01854	0.165561	1.95258	0.013505	0.900502	0.225459	Sj-Ts4 protein
EG_08266	135	228	2783	1545		0.00276577	0.00670825	0.0867014	0.0375247		1.4116	0.246262	3.82129	0.0015267	-1.55422	0.0414836	5.29805	1.06176e-08	3.71029	6.56183e-05	Alkaline phosphatase
EG_08270	1671	2330	411	1243		0.00819515	0.0164107	0.00306516	0.00722698		1.13514	0.246276	-2.29136	0.0436851	0.891434	0.266812	-1.09106	0.190348	-0.233175	0.7701	Transmembrane protein FLJ37396
EG_08293	6190	444	887	1521		0.0863261	0.00889255	0.0188107	0.025147		-3.14579	0.00237036	1.21013	0.280798	0.0728323	0.929065	-1.8705	0.0194399	-1.83121	0.0184573	Putative transcription factor SOX-14
EG_08309	823	303	1295	1792		0.051988	0.0274876	0.124395	0.134198		-0.786052	0.457957	2.30732	0.0448343	-0.236563	0.753731	1.58642	0.0539518	1.31632	0.105256	Mps one binder kinase activator-like 1B
EG_08330	319	344	511	255		0.0103356	0.0160065	0.0251766	0.00979471		0.764375	0.486863	0.782673	0.492434	-1.70801	0.048028	1.6122	0.0698467	-0.129349	0.903861	Hypothetical protein
EG_08334	552	281	401	1759		0.00313431	0.0022914	0.00346241	0.0118406		-0.318575	0.772685	0.72479	0.531306	1.4279	0.0722755	0.471371	0.585572	1.86573	0.0252495	Protein dopey-1
EG_08339	9852	1411	6129	1360		0.0361906	0.00744372	0.0342366	0.00592264		-2.14818	0.0300725	2.33069	0.0375317	-2.87723	0.000245061	0.247672	0.742364	-2.6631	0.000772586	Eukaryotic translation initiation factor 4E-binding protein 1
EG_08357	18316	4127	16822	17481		0.39978	0.129365	0.558339	0.452337		-1.49442	0.122609	2.23894	0.043997	-0.649743	0.372584	0.809682	0.29114	0.126394	0.863011	Hypothetical protein
EG_08371	390	284	728	10443		0.0630678	0.0659558	0.179021	2.00205		0.19794	0.857067	1.56981	0.170579	3.13727	7.13168e-05	1.8329	0.0341887	4.93663	1.77423e-08	Hypothetical protein
EG_08384	2505	698	538	647		0.0334846	0.0133994	0.0109358	0.0102529		-1.18799	0.232908	-0.163863	0.884434	-0.439022	0.588134	-1.2867	0.114903	-1.75926	0.0307399	Hypothetical protein
EG_08402	6832	3135	9735	17257		0.0456956	0.0301131	0.0990132	0.136835		-0.46832	0.627578	1.84647	0.0929877	0.120747	0.871551	1.44331	0.0647665	1.53051	0.0415481	Hypothetical protein
EG_08404	450	14	36	13		0.0359065	0.00160428	0.00436811	0.00122973		-4.3509	0.00178894	1.57433	0.454443	-2.17467	0.29001	-2.71142	0.0120272	-4.91963	0.000229591	Hypothetical protein
EG_08405	10217	1443	8473	2155		0.96059	0.194838	1.21139	0.240197		-2.16831	0.0285951	2.76556	0.015019	-2.68037	0.000544491	0.66241	0.387699	-2.0515	0.00789729	Hypothetical protein
EG_08406	9195	3637	15862	6832		0.125164	0.0710987	0.328333	0.11025		-0.682578	0.477958	2.33651	0.0362428	-1.92038	0.0105994	1.71909	0.0285163	-0.234831	0.75114	Cystatin-A3
EG_08409	2942	292	1590	1753		0.253063	0.0360711	0.207976	0.178761		-2.67723	0.0099557	2.65674	0.0219367	-0.564383	0.455344	0.0446663	0.949041	-0.553261	0.473878	Hypothetical protein
EG_08415	1276	273	1157	1458		0.0514149	0.0157976	0.0708927	0.0696468		-1.56913	0.133323	2.29517	0.0467302	-0.37158	0.626116	0.791197	0.326036	0.386073	0.629471	Palmitoyltransferase ZDHHC2
EG_08444	885	83	912	172		0.0154293	0.00207813	0.0241785	0.00355498		-2.75897	0.0154756	3.66961	0.00313316	-3.11181	0.000322041	0.975793	0.23536	-2.16956	0.0222311	Hypothetical protein
EG_08452	294	390	856	318		0.0106124	0.0202172	0.0469861	0.0136081		1.06318	0.332448	1.34589	0.232941	-2.13377	0.0103158	2.47423	0.00475366	0.306921	0.76457	conserved Hypothetical protein
EG_08453	188	200	721	323		0.0143405	0.0219093	0.0836321	0.0292089		0.74479	0.534886	2.06176	0.0775633	-1.86365	0.0257635	2.8717	0.00152902	0.974512	0.361789	Hypothetical protein
EG_08462	1172	1126	744	3201		0.00631476	0.00871282	0.00609582	0.0204466		0.597757	0.545834	-0.386074	0.725686	1.39997	0.0684485	0.276839	0.731006	1.64326	0.0375308	Nuclear receptor corepressor 2
EG_08488	35848	67804	36407	111069		0.184855	0.502127	0.285484	0.678993		1.575	0.102396	-0.685397	0.520777	0.903987	0.216833	0.95476	0.213859	1.8252	0.0150044	Major vault protein
EG_08506_EG_08507	152	126	170	864		0.00137474	0.00163658	0.00233806	0.00926392		0.384875	0.768107	0.643869	0.612847	1.64031	0.056176	1.0939	0.295211	2.70067	0.00485549	conserved Hypothetical protein
EG_08516	224	6	0	6		0.00533397	0.000205185	0	0.000169379		-4.56687	0.00741781	NA	0.686812	NA	0.806741	NA	5.7733e-05	-5.02868	0.00364361	Hypothetical protein
EG_08528	405	107	45	71		0.00673186	0.0025542	0.00113743	0.00139908		-1.26479	0.287196	-1.03786	0.479825	-0.0472879	0.984781	-2.23749	0.0375265	-2.31832	0.0445848	UPF0602 protein C4orf47 homolog
EG_08534	363	22	107	261		0.00422381	0.000367631	0.00189327	0.00360034		-3.38887	0.0138079	2.49379	0.109222	0.581257	0.569731	-0.829922	0.416051	-0.282209	0.783184	Cyclic AMP-responsive element-binding protein 3-like protein 1
EG_08535	167	73	176	868		0.00570548	0.00358171	0.00914364	0.0351562		-0.538357	0.703436	1.48136	0.260252	1.59694	0.0623233	1.00816	0.327797	2.57156	0.00684632	Pantothenate kinase 4
EG_08543	1762	235	975	182		0.0309266	0.0059236	0.0260232	0.00378707		-2.25096	0.0318185	2.2645	0.0510328	-3.12665	0.00027899	0.0786969	0.916658	-3.08149	0.000614478	Exostosin-like 3
EG_08544	1461	150	1012	660		0.0545219	0.00803903	0.0574291	0.0291992		-2.6284	0.0148686	2.96593	0.0130486	-1.32185	0.0959092	0.40269	0.613703	-0.952708	0.249664	egf-like domain protein
EG_08550	1661	4506	1466	1512		0.0408627	0.159199	0.0548431	0.0440976		2.09532	0.0350261	-1.4082	0.197337	-0.660609	0.385181	0.75227	0.344541	0.0581166	0.942064	Hypothetical protein
EG_08595	0	3	119	14		0	0.000151168	0.00634928	0.000582345		NA	0.854724	5.52161	0.00339431	-3.79264	0.00642053	NA	7.95419e-06	NA	0.519724	Hypothetical protein
EG_08603	894	754	1490	1851		0.00589283	0.00713756	0.0149349	0.0144643		0.409812	0.683515	1.19443	0.278919	-0.392189	0.603019	1.6694	0.0416982	1.24367	0.12374	Protein zyg-11 homolog B
EG_08608	790	348	209	1392		0.00548243	0.0034683	0.00220558	0.0114522		-0.527243	0.618235	-0.523827	0.657815	2.0304	0.0142749	-0.985913	0.27072	1.01095	0.218688	Teneurin-1
EG_08609	4810	1600	793	2443		0.0584546	0.0279245	0.0146547	0.0351968		-0.932442	0.337978	-0.800921	0.464811	0.918079	0.232286	-1.66821	0.0374997	-0.783672	0.302194	Teneurin-2
EG_08615	3180	563	835	938		0.27747	0.0705488	0.110792	0.0970282		-1.8423	0.0668063	0.780399	0.482935	-0.53737	0.492493	-0.996742	0.214666	-1.56766	0.0484728	conserved Hypothetical protein
EG_08616	19741	2774	4512	6998		0.284018	0.0573159	0.0987135	0.119359		-2.17563	0.0272127	0.913557	0.396979	-0.0720063	0.919285	-1.19692	0.123789	-1.30247	0.0809555	Fermitin family homolog 1
EG_08624	113	17	8	4		0.00296648	0.000640919	0.000319362	0.000124488		-2.07719	0.251517	-0.875705	0.789546	-1.70518	0.749222	-2.88774	0.0995683	-4.62647	0.0437659	Hypothetical protein
EG_08647	4	0	52	14		0.000330025	0	0.0065241	0.00136937		NA	0.913682	NA	0.0109115	-2.59827	0.14506	4.63288	0.0247002	2.00107	0.755577	Hypothetical protein
EG_08654	1067	123	855	1637		0.0171708	0.00284264	0.0209229	0.0312305		-2.46131	0.0253896	3.00902	0.0126742	0.231876	0.76727	0.612873	0.45148	0.811205	0.312512	Lysyl oxidase homolog 2
EG_08667	186	544	107	218		0.0237462	0.0997404	0.0207728	0.0329946		2.20383	0.0474441	-2.13424	0.0771836	0.321535	0.764185	0.134745	0.901896	0.422736	0.713407	GTP-binding protein-related
EG_08683	1630	2850	500	741		0.035879	0.0900926	0.0167361	0.0193364		1.46161	0.137105	-2.2992	0.042194	-0.137636	0.864239	-0.772435	0.352068	-0.943616	0.24863	Hypothetical protein
EG_08691	17	71	415	268		0.000256873	0.0015407	0.00953559	0.00480075		2.71781	0.149836	2.75898	0.0282164	-1.33606	0.125906	5.54194	8.02232e-07	4.17234	0.00368203	Heat shock cognate 70 kDa protein
EG_08693	112	22	63	6		0.00134449	0.000379275	0.00115003	8.53879e-05		-1.6924	0.336325	1.72961	0.314722	-4.0975	0.0261104	0.102362	0.9394	-4.02868	0.0667491	Zinc finger CCHC domain-containing protein 7
EG_08695	2392	708	797	464		0.0193022	0.00820484	0.00977989	0.00443883		-1.10087	0.26891	0.382588	0.729699	-1.48564	0.0681398	-0.653129	0.420713	-2.17231	0.00909102	Agamous-like MADS-box protein AGL11
EG_08696	15387	1764	2686	4028		0.0624078	0.0102748	0.0165661	0.0193678		-2.46927	0.013202	0.818367	0.449616	-0.120578	0.868387	-1.58574	0.0430712	-1.73987	0.0217553	Serine/threonine-protein kinase SIK1
EG_08712	8477	2060	7316	3972		0.663307	0.23149	0.870516	0.368458		-1.38539	0.154179	2.04017	0.0655226	-1.58637	0.0341782	0.719938	0.349164	-0.899978	0.229627	Uncharacterized protein SJCHGC09766
EG_08714	275	35	240	443		0.0109474	0.00200096	0.0145285	0.0209069		-2.31848	0.0922474	2.98937	0.0282664	0.17909	0.845378	0.73604	0.43789	0.881586	0.36849	Sulfate anion transporter 1
EG_08724	67	20	151	18		0.00407661	0.00174762	0.0139711	0.00129838		-1.08864	0.602268	3.12823	0.0366252	-3.77366	0.00324389	2.10475	0.0686366	-1.70245	0.464071	ectonucleotide pyrophosphatase/phosphodiesterase
EG_08725	11	7	554	83		0.000272086	0.000248658	0.0208379	0.00243387		0.00344608	1	6.51815	1.63443e-05	-3.44388	0.000225574	6.58675	7.18135e-09	3.10932	0.158589	Ectonucleotide pyrophosphatase/phosphodiesterase family member 4
EG_08727	397	14	38	19		0.0220871	0.00111858	0.00321486	0.00125316		-4.17012	0.00323493	1.65233	0.4248	-1.70518	0.371994	-2.45263	0.0251445	-4.19136	0.001531	Hypothetical protein
EG_08728	509	172	93	46		0.0234729	0.0113912	0.00652172	0.00251485		-0.909734	0.419365	-0.675348	0.604656	-1.72078	0.185953	-1.51993	0.122052	-3.27425	0.00460083	Hypothetical protein
EG_08749	3237	1133	4773	1404		0.103044	0.0517966	0.231048	0.0529849		-0.858987	0.381418	2.28651	0.0413936	-2.47054	0.00145482	1.49268	0.0584034	-1.0114	0.193771	Hypothetical protein
EG_08750	2614	774	449	943		0.142809	0.0607273	0.0373017	0.0610757		-1.10033	0.267524	-0.57386	0.608172	0.36536	0.654269	-1.60904	0.0499474	-1.27722	0.108635	Hypothetical protein
EG_08772	623	552	146	1297		0.0050407	0.00641407	0.00179633	0.0124408		0.480959	0.641151	-1.70694	0.149338	2.44596	0.00401607	-1.16083	0.213277	1.25158	0.134786	Synaptonemal complex protein 2
EG_08786	3476	427	141	598		0.312284	0.0550922	0.0192628	0.0636909		-2.3696	0.0201931	-1.38678	0.245437	1.37927	0.123543	-3.69122	2.40884e-05	-2.3455	0.00405619	Hypothetical protein
EG_08791	92	79	220	70		0.00159859	0.00197137	0.00581302	0.00144196		0.435742	0.772485	1.68934	0.188573	-2.35726	0.0246573	2.19023	0.038277	-0.200568	0.908953	Tyrosine-protein kinase SPK-1
EG_08815	2377	244	560	752		0.0128187	0.00188972	0.00459233	0.00480771		-2.62867	0.0120349	1.4103	0.222579	-0.279876	0.727036	-1.15321	0.157667	-1.46663	0.0694154	Matrix metalloproteinase-25
EG_08819	11	5	50	2		0.00156956	0.00102458	0.0108489	0.000338315		-0.481981	0.960201	3.53369	0.103422	-5.34904	0.0189795	3.11686	0.0959695	-2.26572	0.811581	Hypothetical protein
EG_08820	13422	1169	5592	12211		0.458557	0.0573564	0.290518	0.494576		-2.86573	0.00462756	2.46985	0.0284494	0.421563	0.567456	-0.330727	0.673475	0.0572923	0.937886	97 kDa heat shock protein
EG_08821	627	655	188	1169		0.00442295	0.00663555	0.00201666	0.00977607		0.718552	0.484052	-1.589	0.172213	1.93129	0.0214424	-0.805296	0.381409	1.09245	0.193912	Kinesin-like protein KIF20B
EG_08828	290	306	43	93		0.0382309	0.0579335	0.00862016	0.0145347		0.733002	0.51116	-2.61937	0.0469762	0.407712	0.780929	-1.82121	0.111263	-1.44704	0.226131	Hypothetical protein
EG_08839	1122	974	1844	1801		0.0156355	0.0194926	0.039076	0.0297535		0.451444	0.649038	1.1326	0.301527	-0.739222	0.327687	1.6492	0.0421768	0.876436	0.272486	Phosphoglucomutase-2
EG_08845	1016	1531	2297	2155		0.03404	0.0736652	0.117027	0.0855951		1.2471	0.210362	0.797034	0.462329	-0.797245	0.288303	2.10929	0.00989594	1.2785	0.109738	ubiquitin C
EG_08850	35	213	13	57		0.00365944	0.0319829	0.0020669	0.00706524		3.26095	0.0181544	-3.82251	0.011326	1.42727	0.472624	-0.496407	0.865389	0.897318	0.675829	Hypothetical protein
EG_08851	19854	23668	49269	8666		0.124101	0.212462	0.468309	0.0642173		0.909031	0.339262	1.2695	0.239125	-3.21242	4.11065e-05	2.24369	0.0047294	-1.00228	0.176235	Hypothetical protein
EG_08852	487	455	1035	180		0.0116807	0.0156727	0.0377495	0.00511821		0.557468	0.596914	1.39745	0.212849	-3.22874	0.00017374	2.02007	0.0171986	-1.24221	0.221198	Hypothetical protein
EG_08853	293	53	66	18		0.00877439	0.00227938	0.00300555	0.000639039		-1.81131	0.167497	0.528231	0.736639	-2.57965	0.107018	-1.21793	0.267135	-3.83112	0.00740999	Hypothetical protein
EG_08854	1570	1904	1744	650		0.0796721	0.13876	0.134581	0.0391044		0.933792	0.340344	0.0851244	0.937542	-2.12907	0.00717479	1.08407	0.174854	-1.07854	0.191459	Hypothetical protein
EG_08863	215484	31505	177494	81756		2.86461	0.601481	3.5881	1.28848		-2.11841	0.0303011	2.70588	0.0164854	-1.82356	0.0144278	0.652626	0.3913	-1.20447	0.102401	Heat shock cognate 70 kDa protein
EG_08866	251	151	325	978		0.00278351	0.00240485	0.00548066	0.0128577		-0.077616	0.956836	1.31765	0.273799	0.884213	0.281605	1.30519	0.161435	2.15586	0.0178916	Protein wings apart-like
EG_08869	3510	3464	3688	10335		0.0600434	0.0850996	0.0959355	0.209592		0.636491	0.506975	0.302158	0.778031	0.781446	0.290371	1.0038	0.199039	1.75171	0.0214903	Glucosamine--fructose-6-phosphate aminotransferase [isomerizing] 1
EG_08892	822	28	321	10		0.00425081	0.000207945	0.00252427	6.13063e-05		-4.22012	0.000686347	3.73083	0.00626067	-5.70968	1.39703e-06	-0.424128	0.631281	-6.16736	5.47951e-07	Hypothetical protein
EG_08893	15397	4454	15440	5870		0.0730791	0.0303598	0.111438	0.0330294		-1.13395	0.238733	2.00526	0.0690695	-2.10042	0.00544978	0.93646	0.223719	-1.19751	0.108711	Hypothetical protein
EG_08902	813	1577	1745	1269		0.0764373	0.212931	0.249483	0.141443		1.61138	0.10923	0.357802	0.741119	-1.16472	0.128414	2.03434	0.0135821	0.836075	0.310228	Dynein light chain roadblock-type 1
EG_08925	1566	169	312	1256		0.0497202	0.00770583	0.0150635	0.0472755		-2.55647	0.0169123	1.09628	0.360274	1.30404	0.108657	-1.39503	0.098281	-0.124537	0.876744	Hypothetical protein
EG_08933	339	560	85	233		0.0446906	0.106022	0.0170399	0.0364148		1.37966	0.196529	-2.50813	0.0408105	0.749613	0.480923	-1.06331	0.310515	-0.347245	0.740179	Hypothetical protein
EG_08952	1038	146	248	365		0.0282271	0.00570183	0.0102554	0.0117671		-2.17424	0.0460735	0.97613	0.42489	-0.147626	0.869078	-1.13296	0.192954	-1.31413	0.135334	conserved Hypothetical protein
EG_08954	2560	1353	6276	2870		0.0662021	0.0502482	0.2468	0.0879871		-0.264459	0.78942	2.42544	0.0309893	-1.83398	0.0152653	2.22614	0.0055681	0.358617	0.63913	Neurocalcin homolog
EG_08965	541	427	2460	919		0.0357899	0.0405679	0.247473	0.0720749		0.31413	0.764768	2.73811	0.0174149	-2.1257	0.00644659	3.11739	0.000231655	0.958147	0.266378	Ferritin-1, chloroplastic
EG_08969	487	1401	642	578		0.0484143	0.20002	0.0970532	0.0681205		2.17999	0.034723	-0.914054	0.406932	-0.856686	0.290316	1.33109	0.120558	0.440858	0.625937	Protein SFRS12IP1
EG_08977	6581	800	3263	5507		0.401091	0.0700217	0.302412	0.397898		-2.38471	0.0175633	2.23988	0.0462843	0.0498857	0.949457	-0.0796711	0.924975	-0.0633296	0.932432	conserved Hypothetical protein
EG_08982	979	3500	1309	2850		0.0210154	0.107899	0.0427293	0.0725281		2.4935	0.0138234	-1.20713	0.26806	0.417315	0.582625	1.35152	0.0977006	1.73529	0.0297366	DAZ-associated protein 1
EG_08984	116	1	9	137		0.0117241	0.000145149	0.00138324	0.0164153		-6.20246	0.0143756	3.38168	0.573952	3.22293	0.0379878	-2.75562	0.107845	0.433762	0.749941	Hypothetical protein
EG_08986	140	252	196	905		0.00113933	0.00294519	0.00242553	0.00873122		1.50352	0.210555	-0.150812	0.903657	1.50188	0.0767554	1.41786	0.17025	2.8862	0.00268025	DAZ-associated protein 1
EG_08990	766	3618	465	1098		0.0255933	0.173603	0.0236255	0.0434916		2.8953	0.00485363	-2.74813	0.0166299	0.534394	0.506765	0.212323	0.798539	0.713172	0.392006	40S ribosomal protein S29
EG_08995	518	238	492	93		0.0104245	0.00687853	0.0150565	0.00221879		-0.466468	0.674399	1.25945	0.277608	-3.10854	0.000869159	0.858143	0.319701	-2.28394	0.0337522	Probable glucuronosyltransferase sqv-8
EG_09002	37175	58402	178584	41648		0.298395	0.673223	2.17978	0.396314		1.30721	0.172418	1.82427	0.0953838	-2.80547	0.000268801	3.19663	9.53451e-05	0.357625	0.624258	Hypothetical protein
EG_09004	3283	1052	309	668		0.147291	0.0677816	0.0210811	0.0355293		-0.986357	0.315623	-1.5557	0.170021	0.407059	0.631727	-2.4769	0.00297901	-2.10338	0.0094552	Hypothetical protein
EG_09005	125	214	15	54		0.0369769	0.090913	0.00674749	0.0189374		1.43121	0.246314	-3.62282	0.0149272	1.14282	0.565692	-2.12646	0.176744	-1.01719	0.520434	Hypothetical protein
EG_09013	6710	3314	2686	12406		0.146107	0.103632	0.0889376	0.320248		-0.362216	0.707961	-0.0913565	0.932553	1.50232	0.0441705	-0.388417	0.622772	1.08036	0.14716	Epsin-1
EG_09019	15653	1343	5483	2076		0.162493	0.0200219	0.0865538	0.0255488		-2.88739	0.00430468	2.24126	0.0449685	-2.10634	0.00584624	-0.580965	0.455338	-2.72085	0.000540706	Sodium/hydrogen exchanger 2
EG_09021	96	112	124	441		0.000607054	0.0010171	0.00119236	0.00330598		0.877915	0.528599	0.358599	0.789099	1.12526	0.228248	1.30167	0.259083	2.39338	0.0281305	zinc finger protein
EG_09033	889	2411	376	1006		0.0214357	0.0834882	0.0137865	0.0287568		2.0949	0.0376492	-2.46907	0.030772	0.714644	0.380421	-0.309014	0.725561	0.372086	0.654262	Hypothetical protein
EG_09035	935	815	210	1205		0.0434486	0.0543893	0.0148393	0.0663829		0.457356	0.648119	-1.74465	0.131148	1.81539	0.0292657	-1.22214	0.166422	0.559705	0.494672	Hypothetical protein
EG_09036	4740	6363	836	1815		0.479073	0.923585	0.128487	0.217473		1.08034	0.261196	-2.71637	0.0170363	0.413213	0.594169	-1.57088	0.0497132	-1.19121	0.121092	Hypothetical protein
EG_09046	771	437	429	2035		0.0152545	0.012417	0.0129072	0.0477325		-0.163575	0.879401	0.185102	0.872016	1.5408	0.0510449	0.0866835	0.914835	1.59394	0.0499917	Ryanodine receptor 44F
EG_09047	1154	910	1282	4197		0.00393225	0.00445316	0.00664285	0.0169543		0.312818	0.752046	0.706216	0.519102	1.00578	0.182406	1.08419	0.180523	2.05643	0.00941504	Ryanodine receptor 44F
EG_09055	20517	11387	38423	21513		0.826707	0.658929	2.35429	1.02765		-0.193909	0.840939	1.96634	0.0737822	-1.54194	0.0374555	1.83759	0.019274	0.262099	0.720293	Ferritin heavy chain
EG_09061	356	3654	5418	1031		0.00387239	0.0570807	0.0896188	0.0132952		4.01505	0.00019499	0.780042	0.467931	-3.0989	9.35961e-05	4.86025	5.07269e-08	1.72781	0.0502358	Hypothetical protein
EG_09068	107	2	14	18		0.00252643	6.78179e-05	0.000502668	0.00050385		-5.08594	0.0322995	3.01911	0.463018	-0.342612	0.920019	-2.00168	0.229824	-2.37783	0.223515	Actin-2
EG_09069	22024	10889	35279	30238		0.401076	0.28478	0.97696	0.652813		-0.360682	0.706637	1.9077	0.0822608	-0.927629	0.204411	1.61217	0.0388951	0.650997	0.374803	Actin-1
EG_09075	1719	182	149	573		0.0272177	0.00413846	0.0035875	0.0107556		-2.58404	0.0152184	-0.0768683	0.956109	1.23804	0.166859	-2.59575	0.00299296	-1.39125	0.0933649	Zinc finger protein 189
EG_09097	1950	454	876	253		0.0170926	0.00571505	0.0116764	0.00262905		-1.44719	0.15348	1.16	0.300751	-2.49698	0.00308234	-0.222035	0.789881	-2.75255	0.00163807	Tyrosine-protein kinase Lck
EG_09106	839	237	123	90		0.0260471	0.0105667	0.00580676	0.00331243		-1.16826	0.274736	-0.734471	0.554826	-1.15584	0.306719	-1.83758	0.0452714	-3.02696	0.00271823	Hypothetical protein
EG_09134_EG_09133	10097	1184	1111	1535		0.0449177	0.0075643	0.00751571	0.00809542		-2.43666	0.0147729	0.119948	0.912997	-0.238802	0.753372	-2.25156	0.00493179	-2.52391	0.00134009	Forkhead box protein K1
EG_09140	1411	1232	872	444		0.145027	0.181855	0.136292	0.0541017		0.459807	0.639437	-0.286844	0.793726	-1.67895	0.0392732	0.238119	0.764219	-1.47438	0.0831771	Hypothetical protein
EG_09161	3005	4493	5184	7328		0.0143828	0.0308834	0.0377306	0.0415804		1.23584	0.202233	0.418144	0.695974	-0.205828	0.776677	1.71914	0.0301213	1.47977	0.0518204	conserved Hypothetical protein
EG_09169	2005	319	385	2386		0.0128937	0.00294608	0.0037649	0.0181903		-1.99645	0.052768	0.48306	0.675866	1.92648	0.015086	-1.44824	0.0810342	0.444702	0.565389	Hypothetical protein
EG_09173	617	249	259	1320		0.0047563	0.00275661	0.00303608	0.0120632		-0.653602	0.54843	0.268564	0.822858	1.64433	0.0448321	-0.319882	0.728799	1.29091	0.122889	conserved Hypothetical protein
EG_09176	3142	166	13360	8645		0.10135	0.00768982	0.65532	0.330588		-3.58691	0.000867641	6.54235	1.18342e-06	-1.33316	0.0716935	3.0206	0.000226541	1.65389	0.0300132	Hypothetical protein
EG_09177	22	5	312	102		0.00049719	0.000162279	0.0107222	0.00273279		-1.48198	0.729137	6.17523	0.000110514	-2.31816	0.0166609	4.75841	2.7274e-05	2.4067	0.198825	Hypothetical protein
EG_09187	7497	1328	5358	7150		0.164722	0.041904	0.179019	0.186242		-1.84154	0.0615354	2.2242	0.0465324	-0.288933	0.691618	0.447818	0.557975	0.12534	0.865724	Four and a half LIM domains protein 2
EG_09215	210	69	60	404		0.00239452	0.0011299	0.00104035	0.00546117		-0.950198	0.482255	0.010124	1	2.04614	0.041878	-0.874918	0.460052	1.13768	0.264795	Hypothetical protein
EG_09225	11595	1051	1802	3892		0.140255	0.0182575	0.0331461	0.0558118		-2.80815	0.00549076	0.989594	0.365309	0.405731	0.589399	-1.7534	0.0262739	-1.38121	0.0668019	Hypothetical protein
EG_09228	226	72	26	10		0.00708275	0.00324054	0.00123907	0.000371534		-0.994731	0.454465	-1.25773	0.451867	-2.08369	0.391352	-2.1873	0.083975	-4.30454	0.00844351	Hypothetical protein
EG_09230	358	542	408	1119		0.00739689	0.0160826	0.0128191	0.0274096		1.25386	0.239533	-0.197966	0.862498	0.750387	0.352589	1.12105	0.20948	1.83789	0.0362072	Probable ADP-dependent glucokinase
EG_09233	2672	4165	1344	7439		0.00588009	0.013163	0.00449756	0.0194074		1.29592	0.182316	-1.42003	0.194111	1.76339	0.0198872	-0.0589501	0.948081	1.6709	0.029022	Protein purity of essence
EG_09244	133	882	1161	650		0.00317744	0.0302612	0.0421782	0.0184096		3.38488	0.00253253	0.608275	0.579066	-1.54204	0.0517946	4.05831	9.63934e-06	2.48272	0.0130635	Heat shock cognate 70 kDa protein
EG_09250	845	3429	4764	4817		0.0215758	0.125739	0.184975	0.145812		2.67629	0.00871961	0.686143	0.522937	-0.68922	0.349775	3.42759	4.70774e-05	2.70482	0.000828483	Hypothetical protein
EG_09251	1268	281	1187	400		0.018008	0.00573118	0.0256347	0.0067346		-1.51839	0.145819	2.29044	0.0469368	-2.27443	0.00525867	0.837202	0.298862	-1.47077	0.0881308	Homeobox protein EgHBX3 (Fragment)
EG_09260	0	5	9	257		0	0.000140316	0.000267435	0.00595367		NA	0.719235	1.05975	0.823525	4.13052	0.00176074	NA	0.373838	NA	8.42638e-06	Hypothetical protein
EG_09265	161	121	338	299		0.00697384	0.00752702	0.0222635	0.0153541		0.243469	0.85305	1.69377	0.164696	-0.88206	0.31606	2.0024	0.0372741	1.0868	0.32401	Hypothetical protein
EG_09267	1840	2109	970	5060		0.0169577	0.0279137	0.0135941	0.0552847		0.852376	0.381702	-0.908745	0.405053	1.6779	0.0277398	0.00878762	0.98587	1.65314	0.032696	Beta-1,3-galactosyl-O-glycosyl-glycoprotein beta-1,6-N-acetylglucosaminyltransferase 3
EG_09273	1709	1113	1233	4422		0.0186734	0.017465	0.0204868	0.0572804		0.036824	0.968068	0.359477	0.741888	1.13734	0.132013	0.461457	0.5604	1.56526	0.0436032	Serine/threonine-protein kinase MARK2
EG_09321	202	300	42	275		0.00162715	0.00347047	0.000514464	0.00262612		1.22613	0.285403	-2.62474	0.0472087	2.00579	0.0701237	-1.33346	0.280343	0.638787	0.557592	Ras-related protein Rap-1b
EG_09327	2011	1176	1710	9320		0.0167861	0.0140974	0.0217053	0.0922275		-0.118502	0.907459	0.751866	0.489958	1.74115	0.0209096	0.69852	0.376471	2.40613	0.0020955	Zonadhesin
EG_09339	336	32	141	182		0.0191322	0.00261677	0.0122088	0.0122858		-2.73679	0.0419889	2.35131	0.103765	-0.336939	0.742352	-0.320329	0.757276	-0.690812	0.52012	Hypothetical protein
EG_09361	3493	2564	5703	4585		0.106533	0.112304	0.264496	0.165779		0.209452	0.825416	1.36508	0.209364	-1.01998	0.168458	1.63969	0.0379173	0.586166	0.436872	Probable trans-2-enoyl-CoA reductase 1, mitochondrial
EG_09379	34	94	170	65		0.00127668	0.00506899	0.00970691	0.00289348		2.12265	0.190897	1.06656	0.410288	-2.09221	0.0578983	3.25436	0.00684483	1.12862	0.582715	Pre-mRNA-splicing regulator female-lethal(2)D
EG_09380	289	469	48	184		0.0183514	0.0427696	0.00463492	0.0138514		1.35404	0.213034	-3.07672	0.0165296	1.23342	0.296959	-1.65753	0.143308	-0.457653	0.67822	phosphatidylinositol-binding clathrin assembly protein
EG_09393	1652	194	540	1600		0.00689792	0.00116333	0.00342872	0.00792015		-2.43456	0.0217353	1.68866	0.149414	0.861859	0.273243	-0.680746	0.411338	0.147569	0.852014	Transmembrane protein 55A
EG_09401	669	915	9237	1788		0.0145846	0.0286472	0.306218	0.0462107		1.10729	0.276246	3.54734	0.00253898	-3.07426	9.22878e-05	4.71978	8.07039e-08	1.61198	0.0501671	Hypothetical protein
EG_09402	275	998	7586	2637		0.00552815	0.0288117	0.231894	0.0628438		2.51513	0.0184906	3.13799	0.00662366	-2.22962	0.00350976	5.71827	5.32187e-10	3.4551	7.05508e-05	Hypothetical protein
EG_09403	23	10	78	659		0.000917611	0.000572957	0.00473212	0.0311689		-0.546111	0.892529	3.17523	0.0764789	2.37355	0.0106372	2.69428	0.0728001	5.03428	1.56399e-05	Hypothetical protein
EG_09433	1	9	37	2		4.85137e-05	0.000627045	0.00272958	0.000115027		3.82545	0.606894	2.25129	0.308331	-4.91464	0.0559981	6.14189	0.0274329	1.19371	0.99419	Hypothetical protein
EG_09445	486	765	1954	523		0.0121367	0.0274359	0.0742029	0.0154836		1.31003	0.206474	1.56466	0.157927	-2.60673	0.00116243	2.93984	0.000529917	0.299565	0.74358	Golgi-associated plant pathogenesis-related protein 1
EG_09446	72	61	266	103		0.00507702	0.00617728	0.0285225	0.00861031		0.416335	0.801673	2.3363	0.0711446	-2.07396	0.0355071	2.81779	0.00737266	0.710286	0.651225	Hypothetical protein
EG_09465	114	246	211	626		0.0155353	0.0481439	0.0437247	0.101133		1.76515	0.149516	-0.0096575	0.997919	0.863738	0.319769	1.82065	0.0809855	2.65084	0.00928394	Dynein light chain LC6, flagellar outer arm
EG_09468	1367	1311	265	1342		0.290869	0.400612	0.0857444	0.338523		0.595177	0.544897	-2.09485	0.0676367	1.63514	0.0456322	-1.43451	0.0932595	0.167082	0.835165	Dynein light chain 1, cytoplasmic
EG_09469	2584	443	1874	3674		0.340651	0.083871	0.375679	0.574197		-1.8887	0.0626675	2.2925	0.0438749	0.266049	0.724552	0.468952	0.547995	0.701456	0.35726	Dynein light chain 2, cytoplasmic
EG_09472	356	1015	440	1587		0.0120719	0.0494292	0.0226887	0.0637982		2.16705	0.039235	-0.994146	0.37321	1.14554	0.148678	1.23806	0.164102	2.35006	0.00644886	Dynein light chain 2, cytoplasmic
EG_09490	3034	427	1211	3128		0.0281543	0.00569047	0.0170885	0.0344113		-2.17339	0.0327571	1.71565	0.128066	0.66386	0.380912	-0.392585	0.626181	0.23773	0.754559	Spondin-1
EG_09504_EG_09505	4107	642	959	1681		0.0262074	0.00588335	0.00930567	0.0127166		-2.02192	0.0437818	0.790715	0.474994	0.104535	0.895764	-1.16605	0.143908	-1.09505	0.155494	Hypothetical protein
EG_09507	4239	614	1391	1626		0.0378961	0.00788299	0.0189099	0.0172329		-2.13189	0.0340041	1.39157	0.21045	-0.479977	0.52687	-0.675165	0.395135	-1.18869	0.123649	Tyrosine-protein kinase Fyn
EG_09520	767	267	226	1202		0.0107048	0.00535165	0.00479649	0.0198882		-0.866864	0.417417	-0.0287592	0.984657	1.70586	0.0396567	-0.830467	0.353253	0.841849	0.309885	Pecanex-like protein 1
EG_09538	138	31	148	601		0.00871731	0.00281227	0.0142166	0.0450073		-1.49881	0.349602	2.46701	0.0869124	1.31659	0.13996	1.03337	0.337114	2.31641	0.0213971	Hypothetical protein
EG_09567	1323	169	803	2694		0.0280359	0.0051432	0.0258762	0.0676797		-2.3132	0.0310985	2.46013	0.0372742	1.0411	0.174754	0.212096	0.789702	1.21965	0.120627	Phosphatidylinositol-binding clathrin assembly protein LAP
EG_09570	12485	9129	23365	7785		0.544688	0.571971	1.55009	0.402646		0.203856	0.82744	1.56758	0.149459	-2.29076	0.00254039	1.83659	0.0194973	-0.487716	0.509129	Calmodulin
EG_09578	203	781	225	186		0.000859561	0.00474923	0.00144875	0.000933683		2.59937	0.0173228	-1.58364	0.169029	-0.979804	0.304704	1.08088	0.271141	0.0675335	0.958106	Dedicator of cytokinesis protein 11
EG_09581	5465	8669	746	2365		0.0566834	0.12913	0.0117662	0.0290806		1.32117	0.170765	-3.32686	0.00430672	0.959411	0.213056	-1.94054	0.0158599	-1.01467	0.182132	conserved Hypothetical protein
EG_09582	500	314	460	162		0.0433158	0.0390659	0.0605989	0.0166378		-0.0156408	0.994397	0.762627	0.506289	-2.21082	0.0139755	0.812142	0.348831	-1.43222	0.161356	Cytidine deaminase
EG_09595	656	174	369	147		0.00734423	0.00279758	0.00628202	0.00195104		-1.25909	0.253982	1.29629	0.275416	-2.03299	0.0276869	0.102362	0.902142	-1.96417	0.0484404	Fatty-acid amide hydrolase 1
EG_09599	1096	517	2515	823		0.00645175	0.00437068	0.0225131	0.00574344		-0.428489	0.677106	2.49408	0.0286374	-2.31678	0.00317339	2.13075	0.00901592	-0.219573	0.792121	Hypothetical protein
EG_09608	67	93	88	407		0.00241847	0.00482103	0.00483035	0.0174167		1.12859	0.453183	0.132031	0.93192	1.50427	0.121216	1.32578	0.303278	2.79651	0.0146081	Myosin-XV
EG_09612	1035	553	1064	4172		0.00713369	0.00547382	0.0111518	0.0340898		-0.248757	0.810737	1.1559	0.298928	1.26606	0.095109	0.972304	0.232572	2.20482	0.00566892	Myosin-XV
EG_09622	139	170	15	32		0.0227818	0.0400141	0.00373847	0.00621768		0.945973	0.452044	-3.29074	0.0313458	0.387928	0.889504	-2.27961	0.134982	-1.92523	0.245184	Hypothetical protein
EG_09628	149	587	77	136		0.0157142	0.0889071	0.0123489	0.017004		2.63357	0.0192347	-2.71867	0.0275898	0.115494	0.934158	-0.0199452	1	0.0620049	0.96739	Hypothetical protein
EG_09649	182	34	1219	286		0.00591789	0.00158769	0.060274	0.0110247		-1.76481	0.236635	5.37578	5.71758e-05	-2.79679	0.000775745	3.67612	4.26379e-05	0.845787	0.439774	Heat shock cognate 70 kDa protein
EG_09650	219	5	2043	771		0.0072374	0.000237301	0.102668	0.0302064		-4.79734	0.00606267	8.8863	1.67812e-08	-2.11107	0.00720561	4.15412	3.1206e-06	2.00951	0.0325146	Heat shock cognate 70 kDa protein
EG_09683	3118	2044	1218	6587		0.01577	0.0148466	0.0093677	0.0394956		0.046297	0.95934	-0.535123	0.622008	1.72993	0.0225672	-0.42367	0.598382	1.27271	0.0933062	E3 ubiquitin-protein ligase HECTD1
EG_09686	2886	354	1049	3145		0.0218266	0.0038449	0.0120641	0.0281979		-2.37173	0.0209646	1.77895	0.117236	0.878863	0.247422	-0.52762	0.512226	0.317699	0.676357	Zinc finger protein 805
EG_09700	233	2	22	4		0.0119237	0.000146987	0.00171202	0.000242673		-6.20866	0.00118277	3.67119	0.265966	-3.16461	0.287698	-2.47232	0.053235	-5.67048	0.00149405	Hypothetical protein
EG_09704	562	207	1362	1822		0.00876491	0.00463631	0.0323012	0.0336872		-0.785417	0.477705	2.92978	0.0129512	-0.285386	0.705084	2.20952	0.00850123	1.89059	0.0230641	Tyrosine-protein kinase CSK
EG_09710	1104	223	1165	319		0.027382	0.00794314	0.0439392	0.00937976		-1.6521	0.119406	2.59697	0.0262429	-2.57388	0.001848	1.01003	0.213275	-1.5974	0.0711475	Indoleamine 2,3-dioxygenase 2
EG_09715	1099	104	366	688		0.0169366	0.00230173	0.00857711	0.0125697		-2.74601	0.0135654	2.02702	0.0988192	0.205383	0.809488	-0.653839	0.445097	-0.482	0.565713	Monocarboxylate transporter 9
EG_09731	8741	1909	8733	4390		0.352208	0.110468	0.535096	0.209705		-1.53946	0.114439	2.40542	0.0319194	-1.69744	0.023608	0.931116	0.227843	-0.799867	0.284329	IST1 homolog
EG_09732	190	18	22	12		0.00745761	0.00101464	0.0013131	0.000558384		-2.74441	0.0822392	0.501264	0.844296	-1.57965	0.534482	-2.17799	0.104704	-3.79118	0.0248962	Hypothetical protein
EG_09740	243	300	375	995		0.00854263	0.015146	0.0200469	0.0414681		0.959529	0.396585	0.533686	0.645104	0.702624	0.388859	1.55837	0.0917356	2.22745	0.0145528	conserved Hypothetical protein
EG_09764	304	194	754	2913		0.00223909	0.00205207	0.00844502	0.0254358		0.0075081	0.996033	2.17027	0.0637275	1.24469	0.105201	2.24293	0.0106034	3.45407	6.24022e-05	Dihydropyrimidine dehydrogenase [NADP+]
EG_09779	99	2	11	13		0.00232697	6.75113e-05	0.000393168	0.000362246		-4.97383	0.0414613	2.67119	0.570933	-0.464174	0.907919	-2.23749	0.204315	-2.73521	0.19233	Brachyury protein homolog
EG_09780	132	194	1391	8		0.00215762	0.00455401	0.0345747	0.000155023		1.21104	0.329923	3.05375	0.00994514	-8.14709	8.35516e-14	4.32995	2.33899e-06	-3.85068	0.0541364	rRNA promoter binding protein
EG_09808	88	74	694	189		0.000547802	0.000661553	0.00656948	0.00139479		0.405545	0.792309	3.4411	0.0058348	-2.58173	0.00293178	3.9118	4.22683e-05	1.29652	0.32001	Transient receptor potential cation channel subfamily M member 3
EG_09811	160	498	68	296		0.00597092	0.0266896	0.00385887	0.0130954		2.2936	0.0420349	-2.66078	0.0330854	1.41681	0.173794	-0.302029	0.816888	1.08124	0.327693	Hypothetical protein
EG_09846	1628	160	1313	4025		0.0758454	0.010705	0.0930186	0.222303		-2.69143	0.0121745	3.24848	0.00668307	0.91094	0.226989	0.622203	0.434303	1.4996	0.0536184	1,5-anhydro-D-fructose reductase
EG_09850	644	891	669	332		0.013703	0.0272269	0.0216464	0.00837478		1.12389	0.27018	-0.201661	0.856038	-1.716	0.0403107	0.987382	0.240959	-0.762167	0.410239	Hypothetical protein
EG_09854	360	282	302	104		0.0189014	0.0212634	0.0241118	0.00647338		0.303221	0.783858	0.310611	0.792227	-2.24315	0.020796	0.678988	0.455475	-1.5977	0.158012	Homeobox protein araucan
EG_09857	16121	20753	21560	12569		0.576762	1.06629	1.17296	0.533103		1.0199	0.284927	0.266795	0.801938	-1.48367	0.045324	1.35185	0.0816802	-0.165361	0.821919	Hypothetical protein
EG_09881_EG_09882	881	100	313	836		0.0142469	0.00232239	0.00769694	0.0160271		-2.48362	0.0272755	1.85792	0.133596	0.712158	0.391534	-0.560543	0.52211	0.118071	0.889329	Deleted in malignant brain tumors 1 protein
EG_09887	14	0	4	147		0.000376492	0	0.000163576	0.00468652		NA	0.56219	NA	0.756164	4.49449	0.00738775	-0.874918	0.889181	3.58603	0.0401024	Platelet glycoprotein 4
EG_09893	6427	989	2405	3788		0.0595791	0.0131666	0.0339025	0.0416295		-2.04458	0.0395855	1.49375	0.175087	-0.0497824	0.944141	-0.485672	0.537671	-0.568999	0.44765	Hypothetical protein
EG_09910	894	869	704	2613		0.00929649	0.0129776	0.0111323	0.0322127		0.614604	0.540319	-0.0920229	0.934761	1.18688	0.123663	0.587737	0.47577	1.74107	0.0301566	Transcription factor 7-like 1-A
EG_09929	2656	2293	6891	3595		0.0726611	0.0900886	0.286673	0.116595		0.443504	0.644779	1.79923	0.101766	-1.6439	0.0285518	2.30789	0.00410749	0.630447	0.407662	GDP-mannose 4,6 dehydratase
EG_09934	140	323	29	47		0.0121284	0.0401856	0.00382036	0.00482703		1.86163	0.112574	-3.26565	0.0161713	-0.00857403	1	-1.33887	0.342233	-1.38098	0.377487	Hypothetical protein
EG_09983	1328	1490	1212	3815		0.0176736	0.0284777	0.0245279	0.0601904		0.82158	0.403984	-0.0861648	0.937549	0.949111	0.209158	0.800571	0.319378	1.71614	0.028817	Dolichyl-diphosphooligosaccharide--protein glycosyltransferase subunit STT3B
EG_09993	8005	896	5515	3441		0.0792987	0.0127469	0.083077	0.0404106		-2.50381	0.0127319	2.83355	0.0132387	-1.38571	0.0638413	0.394896	0.60442	-1.02436	0.173319	Glycerol kinase
EG_09995	52	41	78	276		0.00641368	0.00726238	0.0146295	0.0403569		0.312635	0.874904	1.13961	0.460174	1.11794	0.282331	1.5174	0.266882	2.6018	0.0408983	Hypothetical protein
EG_10004	719	141	141	160		0.019465	0.00548198	0.00580465	0.00513514		-1.69477	0.127377	0.211758	0.872777	-0.522805	0.613804	-1.41786	0.124031	-1.97421	0.043225	Hypothetical protein
EG_10023	98	88	134	530		0.0034754	0.0044818	0.00722626	0.0222823		0.500245	0.731691	0.818415	0.539848	1.27858	0.159845	1.38382	0.222909	2.62885	0.0128987	Poly(A) RNA polymerase GLD2-A
EG_10028	9658	985	2438	1838		0.077797	0.0113947	0.0298634	0.017552		-2.63801	0.00881572	1.51926	0.168056	-1.11274	0.14088	-1.05359	0.177985	-2.19988	0.00467134	Forkhead box protein P4
EG_10030	550	109	160	112		0.010385	0.00295571	0.00459404	0.00250708		-1.67958	0.145148	0.765502	0.553107	-1.21976	0.247022	-0.848923	0.366965	-2.10222	0.0445701	Hypothetical protein
EG_10035	2	0	343	36		7.15541e-05	0	0.0186608	0.00152691		NA	0.984223	NA	1.22731e-06	-3.95732	0.000152953	8.3545	3.47677e-09	4.36364	0.276711	Hypothetical protein
EG_10037	619	1473	377	2111		0.0040846	0.013959	0.00378295	0.016514		1.90627	0.0614982	-1.75436	0.11972	1.78011	0.0250379	0.217062	0.79897	1.96363	0.0171612	NEDD8-conjugating enzyme Ubc12
EG_10038	53	290	12	76		0.00384914	0.0302467	0.00132526	0.00654345		3.10751	0.0152362	-4.38319	0.00303792	1.95778	0.279296	-1.21052	0.585329	0.713718	0.693764	Hypothetical protein
EG_10039	80	314	28	77		0.00295815	0.0166745	0.00157441	0.00337541		2.62822	0.0324428	-3.27551	0.0163464	0.75425	0.639633	-0.582136	0.735999	0.138569	0.940387	Hypothetical protein
EG_10076	232	835	242	202		0.0161712	0.0835859	0.0256508	0.0166921		2.50317	0.0206415	-1.57501	0.169685	-0.965834	0.303862	0.993319	0.302377	-0.00605894	1	Hypothetical protein
EG_10080	927	140	89	2339		0.00984218	0.00213467	0.00143692	0.0294406		-2.07162	0.0591315	-0.441792	0.743265	4.01076	4.16285e-06	-2.44826	0.00853887	1.52896	0.0567162	UDP-GlcNAc:betaGal beta-1,3-N-acetylglucosaminyltransferase 9
EG_10082	172	134	580	246		0.00119001	0.00133143	0.00610212	0.00201773		0.295347	0.817557	2.32558	0.0521709	-1.94258	0.0238505	2.68608	0.00351839	0.70996	0.530776	Receptor-type tyrosine-protein phosphatase beta
EG_10089	217	312	33	121		0.0350916	0.0724585	0.00811498	0.0231971		1.17937	0.300047	-3.02925	0.0244119	1.16929	0.393242	-1.78472	0.152074	-0.648977	0.597237	Hypothetical protein
EG_10093	4088	445	1033	391		0.0502001	0.00784776	0.0192897	0.00569215		-2.544	0.0127576	1.42672	0.203867	-2.10678	0.00998149	-1.05212	0.186661	-3.19244	0.000146003	Beta-1,3-galactosyltransferase 5
EG_10107	88	10	1	23		0.00491844	0.000802669	8.49914e-05	0.00152398		-2.48198	0.23418	-3.11017	0.615394	3.81838	0.405329	-5.52699	0.0285998	-1.74216	0.388745	Hypothetical protein
EG_10111	5476	1919	8395	8288		0.11392	0.0573327	0.265575	0.204405		-0.857245	0.37678	2.34093	0.0363972	-0.723688	0.323427	1.54884	0.048386	0.791612	0.288391	Transaldolase
EG_10115	15	2	552	97		0.000396642	7.59502e-05	0.0221961	0.00304078		-2.25137	0.724419	8.32028	1.13681e-06	-3.21379	0.00049679	6.13407	3.13515e-08	2.88673	0.149243	Glycoprotein 3-alpha-L-fucosyltransferase A
EG_10162	2561	1081	2988	1388		0.0214213	0.0129854	0.0380056	0.0137636		-0.588818	0.550342	1.67857	0.128421	-1.81135	0.0182025	1.15491	0.142842	-0.689989	0.377433	Ras-related protein RABA1b
EG_10182	480	224	861	537		0.0308023	0.0206434	0.0840187	0.0408529		-0.444013	0.692344	2.15427	0.0637218	-1.38627	0.0853719	1.77542	0.0370163	0.355598	0.696977	Purine nucleoside phosphorylase
EG_10187	687	404	97	491		0.0231665	0.0195649	0.00497401	0.0196287		-0.110432	0.920981	-1.84654	0.131705	1.63448	0.0823756	-1.89182	0.0461432	-0.290877	0.744739	Purine nucleoside phosphorylase
EG_10195	173	1	11	0		0.0225615	0.000187289	0.00218145	0		-6.77911	0.00257198	3.67119	0.487497	NA	0.320792	-3.04276	0.0404397	NA	0.000629068	Hypothetical protein
EG_10196	170670	17611	78888	31892		7.0647	1.04692	4.96567	1.56504		-2.62114	0.00836965	2.37509	0.0331146	-2.01179	0.00731201	-0.180895	0.819118	-2.22623	0.00340652	GJ13079 gene product from transcript GJ13079-RA
EG_10197	798	181	360	9233		0.0278919	0.00908542	0.0191341	0.382581		-1.48488	0.172456	1.20377	0.310486	3.97555	1.27845e-06	-0.215955	0.810782	3.72605	7.04081e-06	GJ17850 gene product from transcript GJ17850-RA
EG_10212	2750	1343	6383	1522		0.0458568	0.0321617	0.161855	0.0300878		-0.37845	0.70068	2.46053	0.028832	-2.77345	0.000382822	2.14724	0.00733499	-0.659753	0.396208	Arginyl-tRNA--protein transferase 1
EG_10223	263	93	3	190		0.01611	0.00818114	0.000279441	0.0137974		-0.844237	0.506415	-4.74244	0.019273	5.27971	0.00109735	-5.52152	0.000367173	-0.275353	0.806713	Hypothetical protein
EG_10292	303	84	75	18		0.00510641	0.00203303	0.00192205	0.000359626		-1.19533	0.34075	0.0482591	0.982781	-2.76408	0.0725959	-1.08192	0.316169	-3.87954	0.0062359	Heart- and neural crest derivatives-expressed protein 1
EG_10293	737	795	1619	1563		0.0179131	0.02775	0.0598386	0.0450369		0.764813	0.450853	1.23783	0.261427	-0.755967	0.319559	2.0678	0.0125123	1.27829	0.119755	Hypothetical protein
EG_10309	871	104	278	347		0.0310702	0.00532783	0.01508	0.0146744		-2.41057	0.0317752	1.63026	0.189351	-0.385331	0.663265	-0.715151	0.415537	-1.13403	0.205553	NEDD8-conjugating enzyme Ubc12
EG_10317	181	7	12	15		0.0100699	0.000559291	0.00101522	0.000989338		-4.03697	0.022044	0.989365	0.792721	-0.383254	0.920586	-2.98245	0.0400567	-3.39924	0.0423615	Non-capsid protein NS-1
EG_10326	102	160	12	74		0.00435598	0.00981291	0.000779288	0.00374648		1.30503	0.318047	-3.52521	0.0252412	1.91931	0.293354	-2.15503	0.211869	-0.269261	0.869823	Hypothetical protein
EG_10349	1330	109	1715	344		0.0493297	0.00580597	0.0967278	0.0151259		-2.9535	0.00744474	4.18757	0.000743328	-3.02291	0.000236833	1.29922	0.106504	-1.75724	0.0433163	UDP-GlcNAc:betaGal beta-1,3-N-acetylglucosaminyltransferase 9
EG_10354	34140	6229	24621	27727		0.450233	0.117973	0.493753	0.433493		-1.79887	0.0642719	2.19457	0.0478199	-0.53378	0.462246	0.460863	0.543305	-0.106461	0.884179	14-3-3 protein homolog 2
EG_10366	79	106	222	94		0.00218755	0.00421529	0.00934789	0.00308577		1.07966	0.452869	1.27825	0.309296	-1.94501	0.0564116	2.42307	0.0234971	0.444519	0.781265	Hypothetical protein
EG_10384	76	276	55	52		0.00232768	0.0121398	0.00256155	0.00188807		2.51612	0.0442028	-2.11541	0.104033	-0.786102	0.592542	0.465869	0.741957	-0.353777	0.852456	Poly [ADP-ribose] polymerase 2
EG_10391	1357	51	251	287		0.101594	0.00548342	0.0285755	0.0254728		-4.07826	0.000461086	2.51088	0.0566921	-0.511819	0.5728	-1.50222	0.0796536	-2.04759	0.0200526	45 kDa antigen (Fragment)
EG_10393	424	107	35	151		0.00640139	0.00231998	0.000803539	0.00270266		-1.33093	0.260421	-1.40043	0.351816	1.40394	0.274332	-2.6662	0.0146311	-1.29581	0.21979	Histone H2A
EG_10420	6567	3290	6265	3300		0.358772	0.25813	0.520479	0.213733		-0.341624	0.724064	1.14098	0.291224	-1.63003	0.0300597	0.864517	0.263449	-0.799058	0.288146	Charged multivesicular body protein 5
EG_10432	758	2595	413	288		0.0988532	0.486016	0.0819034	0.0445266		2.43099	0.0169484	-2.43976	0.03234	-1.22525	0.158397	0.0563807	0.943288	-1.20242	0.191947	Hypothetical protein
EG_10433	140	420	288	157		0.0320373	0.138029	0.100219	0.0425926		2.24049	0.0514419	-0.332563	0.774559	-1.58049	0.0933571	1.97308	0.0457164	0.359048	0.780043	Hypothetical protein
EG_10437	580	260	1015	727		0.0117046	0.0075352	0.0311477	0.0173928		-0.502019	0.646437	2.17665	0.0593731	-1.18663	0.133003	1.73979	0.0383371	0.519613	0.551958	Heat shock cognate 70 kDa protein
EG_10448	167	86	8	58		0.00468131	0.00346211	0.000341013	0.00192746		-0.301917	0.831895	-3.21451	0.0804655	2.1528	0.309453	-3.45127	0.0264021	-1.33201	0.357124	Hypothetical protein
EG_10449	148	15	7	61		0.0046543	0.000677447	0.00033475	0.00227419		-2.64704	0.121434	-0.887778	0.804599	2.4182	0.253203	-3.46966	0.0338751	-1.08501	0.464277	Hypothetical protein
EG_10460	63	8	119	66		0.00168673	0.000307601	0.00484489	0.00209486		-2.32176	0.3369	4.10658	0.0153608	-1.55561	0.187353	1.84997	0.12864	0.260825	0.891914	conserved Hypothetical protein
EG_10466	158	120	747	67		0.00150889	0.00164579	0.0108481	0.000758544		0.258633	0.844363	2.84983	0.0182378	-4.18406	7.3522e-06	3.17362	0.000526093	-1.04398	0.467611	Glycoprotein 3-alpha-L-fucosyltransferase A
EG_10492	420	366	183	954		0.00344884	0.00431615	0.0022851	0.00928705		0.456977	0.670849	-0.788242	0.505916	1.67696	0.0484287	-0.266109	0.788747	1.37731	0.115908	NEDD8-conjugating enzyme Ubc12
EG_10493	410	48	444	194		0.00598634	0.00100649	0.00985805	0.00335803		-2.43899	0.0539205	3.42121	0.00814623	-1.89968	0.0327562	1.04737	0.234282	-0.885857	0.39116	Heat shock cognate 70 kDa protein
EG_10507	477	1471	380	478		0.0714229	0.316318	0.0865234	0.0848502		2.28026	0.0274299	-1.74097	0.122415	-0.374171	0.657066	0.604447	0.490778	0.196732	0.832538	Reactive oxygen species modulator 1
EG_10528	834	68	54	28		0.00819037	0.000959043	0.000806421	0.000325988		-2.96092	0.0106648	-0.120818	0.948415	-1.65271	0.304552	-3.01658	0.00194247	-4.70284	2.65112e-05	Hypothetical protein
EG_10535	320	235	1533	576		0.00261412	0.00275699	0.0190436	0.00557832		0.210112	0.852964	2.91738	0.0129401	-2.1174	0.00788248	3.19265	0.000232221	1.04171	0.266146	Tyrosine-protein kinase Srms
EG_10545	296	82	21	137		0.00531067	0.00211282	0.000572938	0.00291396		-1.19638	0.342852	-1.75348	0.292577	2.00053	0.153609	-2.8847	0.0181442	-0.917711	0.419011	Hypothetical protein
EG_10560	419012	51923	335333	111581		2.40585	0.428147	2.92785	0.759517		-2.35702	0.0167034	2.90291	0.0106873	-2.29268	0.00242558	0.61104	0.421569	-1.71519	0.0216571	Heat shock protein HSP 90-alpha 1
EG_10561	251597	25725	212542	58427		5.05211	0.741847	6.48997	1.39087		-2.63435	0.00806102	3.25826	0.00475952	-2.56822	0.000766654	0.68907	0.365835	-1.9127	0.0109526	Heat shock cognate 70 kDa protein
EG_10562	1421	47	358	32		0.021899	0.00104021	0.00838964	0.000584636		-4.26258	0.000271277	3.14098	0.0159286	-4.189	6.6581e-05	-1.05644	0.21012	-5.27898	4.69536e-07	Heat shock protein 83
EG_10563	158	16	34	4		0.00255619	0.000371747	0.000836461	7.67188e-05		-2.64826	0.112684	1.29922	0.537468	-3.79264	0.120791	-1.28388	0.338287	-5.11007	0.011685	Hypothetical protein
EG_10612	171	2	9	2		0.00554535	9.31439e-05	0.000443819	7.68897e-05		-5.76233	0.00525202	2.38168	0.655858	-2.87511	0.599746	-3.31549	0.0295485	-6.22414	0.00356034	Hypothetical protein
EG_10625	310	37	45	15		0.036503	0.00625692	0.00805768	0.00209394		-2.41115	0.0728728	0.494158	0.783228	-2.29014	0.217824	-1.85183	0.0996989	-4.17552	0.00365137	Hypothetical protein
EG_10667	1065	2345	2588	697		0.0217089	0.068647	0.0802199	0.0168432		1.79426	0.0722979	0.354008	0.742241	-2.59779	0.00105316	2.21342	0.0067788	-0.417912	0.619031	Hypothetical protein
EG_10676	8	7	79	27		0.000219519	0.000275849	0.0032964	0.000878317		0.462878	0.955495	3.70818	0.0460189	-2.25408	0.119256	4.23622	0.0110848	1.9486	0.612702	Tyrosine-protein kinase STK
EG_10680	60187	2853	40897	5814		0.788876	0.0537031	0.815132	0.0903414		-3.74338	0.000318815	4.0532	0.000707628	-3.51957	9.17385e-06	0.37498	0.619215	-3.17814	5.99768e-05	Hypothetical protein
EG_10681	691	6	83	4		0.0722478	0.000900926	0.0131964	0.000495806		-6.19206	1.77423e-05	4.00183	0.0323777	-5.08022	0.0039459	-2.12507	0.0266571	-7.23883	1.71273e-07	Hypothetical protein
EG_10708	1349	472	134	137		0.0170964	0.00859065	0.00258242	0.00205835		-0.859509	0.399398	-1.6048	0.178952	-0.673239	0.526069	-2.39915	0.00686201	-3.10593	0.000878556	Putative calmodulin-like protein 2
EG_10753	443	2431	261	595		0.0895482	0.705716	0.0802277	0.142586		3.11169	0.00299151	-3.00767	0.0100924	0.483658	0.575612	0.16918	0.849537	0.619294	0.495262	Hypothetical protein
EG_10759	849	183	132	93		0.0205666	0.00636647	0.00486251	0.00267082		-1.5584	0.150619	-0.259548	0.840559	-1.21042	0.276284	-1.75279	0.0548545	-2.99675	0.00287699	Hypothetical protein
EG_10769	482	1306	175	357		0.0249469	0.0970745	0.0137733	0.021905		2.09357	0.0426222	-2.68797	0.0221795	0.323387	0.732488	-0.529241	0.579794	-0.239399	0.802423	Hypothetical protein
EG_10799	654	1142	168	609		0.0263521	0.0660839	0.0102938	0.0290911		1.45972	0.150888	-2.55327	0.0297722	1.1528	0.191738	-1.02839	0.26409	0.0908622	0.919174	Hypothetical protein
EG_10804	1716	627	152	217		0.0524241	0.0275089	0.00706135	0.00785922		-0.796989	0.427673	-1.83264	0.12006	-0.191558	0.848399	-2.56447	0.00332375	-2.78957	0.00169501	Hypothetical protein
EG_10847	101	40	74	5		0.00151605	0.000862273	0.0016891	8.89751e-05		-0.680761	0.687895	1.09928	0.481618	-4.59271	0.00996817	0.483679	0.702423	-4.14257	0.0763722	Hypothetical protein
EG_10860	82	19	221	34		0.00156046	0.000519258	0.00639529	0.000767047		-1.4541	0.459426	3.75173	0.00945798	-3.40562	0.002361	2.36279	0.0267938	-1.07638	0.580152	Beta-1,3-galactosyltransferase brn
EG_10891	83	126	8	36		0.0117053	0.0255193	0.00171564	0.00601886		1.25776	0.364348	-3.76552	0.0272158	1.46474	0.572969	-2.4426	0.211294	-1.0114	0.598306	Hypothetical protein
EG_10903	1662	689	457	2499		0.0107621	0.00640733	0.00450001	0.019184		-0.614822	0.540287	-0.380552	0.73478	1.7459	0.0262658	-0.930218	0.262878	0.782141	0.314954	Hypothetical protein
EG_10920	1311	3386	1173	993		0.0516246	0.191484	0.0702396	0.0463563		2.02444	0.0422733	-1.31762	0.228165	-0.945519	0.223163	0.771972	0.337259	-0.207091	0.799732	Mitogen-activated protein kinase 14B
EG_10921	3648	8117	6601	3634		0.0752884	0.240581	0.207164	0.0889127		1.80936	0.064312	-0.0865042	0.935584	-1.56631	0.0366434	1.78802	0.0239448	0.188163	0.803312	Coatomer subunit zeta-1
EG_10930	203	0	0	19		0.00819779	0	0	0.00090962		NA	0.000372664	NA	NA	NA	0.363859	NA	0.000117141	-3.2237	0.0406737	Hypothetical protein
EG_10987	67	28	142	637		0.00338585	0.00203209	0.0109122	0.0381626		-0.603211	0.765811	2.55415	0.080609	1.46022	0.100877	2.01609	0.0846092	3.44277	0.00123963	oxalate:formate antiporter
EG_10990	63	109	129	517		0.00327	0.00812504	0.0101819	0.0318129		1.44643	0.32435	0.454801	0.732235	1.29761	0.155976	1.96638	0.100753	3.23045	0.00348077	oxalate:formate antiporter
EG_10996	6795	323	15801	6867		0.142336	0.00971673	0.503316	0.170529		-3.73934	0.000415803	5.8241	7.70469e-06	-1.90745	0.0111055	2.14991	0.00683187	0.208917	0.778323	Hypothetical protein
EG_11004	154	69	145	760		0.00232407	0.00149544	0.00332757	0.0135971		-0.502739	0.728639	1.28314	0.340892	1.68476	0.0544759	0.845559	0.427935	2.49678	0.0100638	Heat shock cognate 70 kDa protein
EG_11006	1037	1107	146	596		0.0388184	0.0595112	0.0083108	0.0264491		0.749762	0.451132	-2.71086	0.0221444	1.32416	0.138385	-1.89594	0.0341232	-0.605321	0.476276	Hypothetical protein
EG_11041	944	197	106	130		0.00494781	0.00148286	0.000844846	0.000807774		-1.60507	0.135218	-0.682374	0.592713	-0.410735	0.713478	-2.22229	0.0155727	-2.66656	0.00576181	Tetraspanin-7
EG_11042	184	118	74	592		0.00408474	0.00376201	0.00249809	0.0155802		0.0146039	0.994116	-0.461432	0.74173	2.29482	0.0149511	-0.381672	0.755608	1.8796	0.0556994	Tetraspanin-6
EG_11044	6971	10735	10671	10655		0.0815306	0.18031	0.189785	0.147735		1.27841	0.18394	0.203131	0.848724	-0.707347	0.333432	1.54669	0.0482592	0.805804	0.277883	Rho GTPase-activating protein 30
EG_11064	5336	15	1164	8		0.123664	0.000499239	0.0410213	0.000219797		-7.81913	1.68867e-09	6.48974	4.97186e-06	-7.89006	5.90295e-13	-1.26423	0.110954	-9.18783	4.11747e-16	Hypothetical protein
EG_11068	51306	8784	10898	49028		0.356733	0.087712	0.115226	0.404133		-1.89065	0.0521097	0.522871	0.624294	1.46436	0.0477013	-1.30263	0.0929001	0.128189	0.86035	conserved Hypothetical protein
EG_11071	327	570	95	763		0.00913824	0.0228761	0.00403709	0.0252781		1.45719	0.173203	-2.3732	0.0510755	2.3005	0.010896	-0.850854	0.416226	1.4161	0.119486	UDP-GlcNAc:betaGal beta-1,3-N-acetylglucosaminyltransferase 5A
EG_11073	1415	1437	1030	14360		0.0147946	0.0215772	0.0163762	0.177994		0.677781	0.490017	-0.268658	0.805714	3.09616	7.99796e-05	0.474279	0.553301	3.53689	1.41253e-05	Glycosyltransferase-like protein LARGE2
EG_11081	488	130	59	250		0.0389386	0.0148969	0.00715885	0.0236487		-1.25285	0.276261	-0.927967	0.505659	1.37796	0.205311	-2.11566	0.0387867	-0.771242	0.432232	Hypothetical protein
EG_11084	10	0	1129	103		0.000676306	0	0.116109	0.00825821		NA	0.689416	NA	2.62805e-09	-4.15951	3.21741e-06	7.75134	3.27839e-12	3.55828	0.0831932	Hypothetical protein
EG_11105	658080	510363	685869	338489		23.202	25.8414	36.772	14.148		0.288784	0.757386	0.638167	0.549299	-1.72401	0.0203304	0.992107	0.196086	-0.765443	0.295083	Cytochrome c oxidase subunit 2
EG_11106	2833070	4405689	2567826	1319005		191.959	428.703	264.574	105.951		1.29252	0.17666	-0.567062	0.594517	-1.66628	0.0246895	0.790618	0.300573	-0.909206	0.214546	Cytochrome c oxidase subunit 1 (Fragment)
EG_11112	34	273	55	39		0.00317205	0.0365776	0.00780287	0.00431351		3.66082	0.00619733	-2.09964	0.106891	-1.20114	0.431972	1.62633	0.304548	0.39165	0.880036	Hypothetical protein
EG_11131	29	80	25	378		0.00215782	0.00854867	0.0028287	0.0333437		2.11947	0.217714	-1.46631	0.371951	3.2132	0.00358721	0.718312	0.733719	3.89797	0.00196716	Hypothetical protein
EG_11141	117	4	85	127		0.00781115	0.000383514	0.00862936	0.0100517		-4.21484	0.0468976	4.62115	0.0176502	-0.125888	0.91868	0.471463	0.695885	0.312031	0.823142	Hypothetical protein
EG_11143	181	615	149	166		0.0130669	0.063762	0.0163573	0.0142072		2.42012	0.0289782	-1.83352	0.120404	-0.549311	0.591166	0.651759	0.532202	0.0689041	0.959285	Hypothetical protein
EG_11144	420	405	325	99		0.0228428	0.0316334	0.026879	0.00638323		0.603055	0.572866	-0.105724	0.929138	-2.42012	0.0122529	0.562487	0.529028	-1.89118	0.0875491	Hypothetical protein
EG_11162	89	131	5	47		0.00628794	0.0132917	0.000537179	0.0039366		1.21321	0.374903	-4.49974	0.0115855	2.52748	0.306863	-3.22137	0.111059	-0.727434	0.685749	Hypothetical protein
EG_11215	44397	4688	22812	24902		6.18926	0.938565	4.83592	4.11552		-2.58789	0.00930222	2.49451	0.0261008	-0.578713	0.425947	-0.0282325	0.977084	-0.64049	0.382012	Ubiquitin
EG_11231	117	22	5	23		0.00888743	0.00239996	0.000577551	0.00207121		-1.75541	0.31292	-1.92575	0.527576	1.49645	0.671745	-3.616	0.0487797	-2.15309	0.239906	Hypothetical protein
EG_11232	116	2	5	48		0.00306959	7.60054e-05	0.000201198	0.00150581		-5.20246	0.0245415	1.53369	0.859401	2.55785	0.296669	-3.60362	0.0502185	-1.07931	0.512379	Hypothetical protein
EG_11242	440	528	47	180		0.10673	0.183933	0.0173366	0.0517622		0.918557	0.383548	-3.27805	0.010569	1.23208	0.300952	-2.29433	0.0301916	-1.0958	0.287582	Hypothetical protein
EG_11243	4118	681	586	3445		0.0747305	0.017748	0.0161711	0.074115		-1.94069	0.05234	-0.00499632	0.998177	1.85035	0.0171725	-1.88053	0.0203238	-0.0637293	0.933038	Hypothetical protein
EG_11254	240	1016	83	405		0.00669154	0.0406818	0.00351904	0.0133868		2.73732	0.0110113	-3.40189	0.00566283	1.58156	0.105253	-0.599414	0.594098	0.948598	0.345645	Hypothetical protein
EG_11266	5792	2024	3731	1951		0.333983	0.167609	0.327154	0.13337		-0.86133	0.374086	1.09411	0.312953	-1.64053	0.0305738	0.297937	0.695577	-1.37614	0.0727726	Hypothetical protein
EG_11280	315	200	28	88		0.0204302	0.0186288	0.00276154	0.0067663		0.000170946	1	-2.62474	0.0636305	0.946895	0.537822	-2.55942	0.0291069	-1.64607	0.164311	Poly [ADP-ribose] polymerase
EG_11303	831	39	55	746		0.0445304	0.00300132	0.00448176	0.0473915		-3.75778	0.00189661	0.707715	0.672653	3.05649	0.00122687	-2.98491	0.00214232	0.0380377	0.965807	Hypothetical protein
EG_11313	100	53	3360	63		0.00885286	0.00673831	0.452328	0.00661196		-0.260413	0.880823	6.19808	4.18773e-06	-6.44215	6.2665e-12	6.00283	2.66797e-10	-0.472866	0.776035	Hypothetical protein
EG_11314	175	125	487	19		0.0171167	0.0175584	0.0724339	0.00220314		0.170096	0.896408	2.17375	0.0712701	-5.38503	4.1707e-07	2.409	0.00949356	-3.00957	0.0677221	conserved Hypothetical protein
EG_11315	305	986	281	233		0.0425192	0.197403	0.0595692	0.0385076		2.3483	0.0268873	-1.59926	0.160181	-0.975422	0.285361	0.814198	0.380201	-0.194769	0.856462	Hypothetical protein
EG_11318	464	23	17	377		0.0443117	0.00315442	0.00246877	0.0426823		-3.6789	0.00559675	-0.224341	0.945583	3.76578	0.00102173	-3.83808	0.000852341	-0.10585	0.913434	Hypothetical protein
EG_11326	942	120	791	793		0.0607711	0.0111178	0.0775985	0.0606492		-2.31717	0.0365009	2.9324	0.015193	-0.701539	0.374999	0.680387	0.407031	-0.0546956	0.949525	Translocation protein SEC62
EG_11327	366	268	40	192		0.014167	0.0148979	0.00235444	0.00881058		0.205912	0.852726	-2.5324	0.0583902	1.55785	0.192821	-2.26134	0.040676	-0.737027	0.483851	Hypothetical protein
* The statistical comparison was determined by DESeq.
SSD: PSC with bile salt strobilisation stimulus; NSD: PSC without bile salt strobilisation stimulus

## Sheet: Table S5
Table S5. The differetially expressed genes in the developmeng process of PSC without bile salt strobilisation stimulus
Gene ID	Reads Count					RPKM					0h vs 1d		1d vs 7d		7d vs 14d		0h vs 7d		0h vs 14d		Gene Name
	0h	1d	7d	14d		0h	1d	7d	14d		Fold Change	P value*	Fold Change	P value*	Fold Change	P value*	Fold Change	P value*	Fold Change	P value*
EG_00005	23	22	141	374		0.00129746	0.00163927	0.010242	0.0200107		0.278556	0.940484	2.74938	0.00691793	0.886511	0.260938	3.00753	0.0580696	3.89763	0.00175328	hypothetical protein
EG_00007	970	211	110	109		0.118834	0.0341439	0.0173525	0.0126654		-1.85806	0.0551697	-0.870483	0.283503	-0.534008	0.568477	-2.74894	0.00469622	-3.27936	0.00052652	hypothetical protein
EG_00015	139	3	9	19		0.0096888	0.000276209	0.00080779	0.00125612		-5.19129	0.0158564	1.65422	0.660762	0.55717	0.840951	-3.55747	0.0597726	-2.99672	0.0631003	hypothetical protein
EG_00019	2162	2285	1101	4022		0.00948113	0.0132358	0.00621717	0.016729		0.422514	0.613292	-0.984123	0.128234	1.34827	0.0416859	-0.582008	0.468041	0.76984	0.307094	Low-density lipoprotein receptor-related protein 6
EG_00024	498	591	262	1150		0.00845143	0.013248	0.00572536	0.0185107		0.589699	0.531536	-1.10433	0.116359	1.61316	0.0229489	-0.535035	0.581266	1.08171	0.193746	titin
EG_00038	2042	4763	2144	6944		0.0117135	0.0360888	0.0158364	0.0377802		1.56457	0.06234	-1.08231	0.0900303	1.17463	0.0718001	0.461866	0.55654	1.64008	0.0308324	DNA-directed RNA polymerase II subunit RPB1
EG_00041	386	1198	1161	990		0.00257512	0.0105567	0.00997341	0.00626426		1.97664	0.0321943	0.0239965	0.971955	-0.7507	0.263931	1.98024	0.0234741	1.23312	0.148948	hypothetical protein
EG_00043	235	129	39	257		0.00748079	0.00542413	0.00159862	0.00775955		-0.522603	0.665793	-1.65657	0.0886026	2.19939	0.0180134	-2.19957	0.106885	0.00340098	1	hypothetical protein
EG_00051	377	893	304	504		0.0111522	0.0348926	0.0115796	0.0141408		1.58678	0.0899588	-1.48533	0.0311119	0.20852	0.778703	0.0810506	0.93664	0.293153	0.74735	Homeobox protein cut-like 2
EG_00080	1048	1027	1538	520		0.032986	0.0426972	0.062334	0.0155237		0.313484	0.72081	0.651876	0.315579	-2.0853	0.00262089	0.944961	0.245709	-1.13676	0.17331	hypothetical protein
EG_00092	5159	1245	1127	2465		0.145513	0.0463838	0.0409318	0.0659442		-1.70826	0.0438438	-0.0744018	0.910049	0.608268	0.357356	-1.80306	0.0234281	-1.19121	0.113905	ELMO domain-containing protein 2
EG_00098	1696	1255	2471	1289		0.0238444	0.0233059	0.0447337	0.0171885		-0.0917622	0.915679	1.04666	0.105015	-1.45967	0.0284458	0.934503	0.236586	-0.521591	0.503741	hypothetical protein
EG_00107	3140	753	663	795		0.0132849	0.00420807	0.00361195	0.0031902		-1.71736	0.0472395	-0.114385	0.865801	-0.258886	0.706545	-1.85214	0.0233844	-2.10744	0.00798084	Potassium voltage-gated channel subfamily A member 6
EG_00109	535	80	59	63		0.0204047	0.00403021	0.00289754	0.00227899		-2.39878	0.0312439	-0.370029	0.722665	-0.426195	0.712092	-2.78921	0.0116506	-3.21182	0.00236164	hypothetical protein
EG_00110	1166	1813	4863	1328		0.0518013	0.10639	0.278193	0.0559582		0.979498	0.253796	1.49272	0.02061	-2.39342	0.000411992	2.45182	0.00244981	0.0619807	0.938477	60S ribosomal protein L29
EG_00113	5117	1227	1684	1564		0.207562	0.0657414	0.0879582	0.0601719		-1.71748	0.0428389	0.526013	0.415425	-0.627484	0.341621	-1.21186	0.120678	-1.83576	0.0170754	Insulin-induced gene 2 protein
EG_00118	1033	2664	1364	1928		0.00603597	0.0205609	0.0102627	0.0106851		1.70944	0.0473258	-0.896494	0.163212	-0.0215708	0.973817	0.792547	0.332349	0.774558	0.323031	conserved hypothetical protein
EG_00147	5596	10773	37045	5290		0.0967278	0.245964	0.824525	0.0867267		1.28764	0.116472	1.85112	0.00400084	-3.32877	1.54334e-06	3.11835	0.00010903	-0.206835	0.77928	Acyl-CoA-binding protein
EG_00158	907	2033	2480	1533		0.0211412	0.0625923	0.0744347	0.0338913		1.50712	0.0825164	0.355986	0.576547	-1.21481	0.0662785	1.84271	0.0237106	0.631477	0.426637	hypothetical protein
EG_00160	4903	2532	1954	1046		0.166105	0.113304	0.0852406	0.0336106		-0.610701	0.459043	-0.304591	0.632875	-1.42238	0.0338396	-0.93569	0.228164	-2.35449	0.00276393	ubiquitin C
EG_00183	525	63	130	296		0.00763785	0.00121064	0.00243532	0.00408439		-2.71621	0.0173113	1.11434	0.224087	0.666253	0.413559	-1.62226	0.114553	-0.952427	0.300106	WW domain-containing protein tag-325
EG_00196	122	75	140	50		0.00697957	0.00566749	0.0103133	0.00271308		-0.359232	0.812933	0.969721	0.27542	-2.00626	0.0389895	0.590089	0.647228	-1.41259	0.33957	conserved hypothetical protein
EG_00240	2847	3852	1571	6846		0.0112401	0.0200877	0.00798657	0.0256356		0.778852	0.346151	-1.22467	0.0568297	1.60275	0.0151143	-0.466216	0.553533	1.14011	0.127741	Target of rapamycin
EG_00242	3316	1357	4154	3611		0.017003	0.00919079	0.0274271	0.0175616		-0.946337	0.261159	1.68334	0.00964196	-0.722935	0.264174	0.716601	0.351527	-0.00275221	0.997483	hypothetical protein
EG_00245	738	986	457	1700		0.00729485	0.0128735	0.0058167	0.015938		0.760653	0.394412	-1.04014	0.122175	1.37444	0.0447074	-0.299883	0.737331	1.07814	0.177819	Neuroglian
EG_00254	270	218	83	509		0.00294485	0.00314063	0.00116568	0.00526552		0.0340554	0.979059	-1.32389	0.110497	2.09565	0.0088706	-1.31023	0.278067	0.789	0.397106	Protein unc-80 homolog
EG_00268	2689	32	58	60		0.0346582	0.000544786	0.000962595	0.000733483		-6.05017	2.16265e-08	0.927237	0.434548	-0.471923	0.684976	-5.14333	1.18222e-07	-5.61167	4.27769e-09	hypothetical protein
EG_00277	28088	7127	8982	6907		0.129104	0.0432701	0.0531611	0.0301116		-1.6359	0.0468031	0.402998	0.520395	-0.89981	0.162584	-1.2533	0.0984755	-2.14953	0.00449752	Cyclin-I
EG_00291	159	131	32	87		0.0071956	0.00783072	0.00186475	0.00373433		0.0632267	0.965891	-1.96417	0.0479104	0.922111	0.437854	-1.92134	0.215454	-0.995646	0.437187	Poly(rC)-binding protein 3
EG_00299	103	64	21	154		0.00975959	0.00801005	0.00256221	0.0138401		-0.343814	0.833408	-1.53843	0.211477	2.35364	0.0315227	-1.90264	0.311982	0.454579	0.722244	hypothetical protein
EG_00315	3646	990	799	1076		0.0473958	0.0169988	0.0133743	0.0132666		-1.53813	0.0716548	-0.239977	0.716506	-0.0914215	0.892886	-1.7985	0.0260715	-1.88634	0.0157854	Zinc finger protein YGR067C
EG_00329	10069	2526	2032	5032		0.0394363	0.0130679	0.0102479	0.0186928		-1.65231	0.0471562	-0.244698	0.701102	0.787399	0.22645	-1.9174	0.0143641	-1.12642	0.128687	Probable GDP-fucose transporter
EG_00362	446	833	285	1390		0.00634892	0.0156628	0.00522409	0.0187674		1.24396	0.180345	-1.4781	0.0328312	1.76522	0.0121011	-0.254538	0.795777	1.51426	0.0684661	hypothetical protein
EG_00378	1279	3322	3190	2336		0.0127603	0.0437774	0.0409809	0.0221048		1.71972	0.0440206	0.0107608	0.98696	-0.970348	0.137685	1.71008	0.0325353	0.743317	0.336333	hypothetical protein
EG_00395	1345	1702	4656	3003		0.016472	0.0275324	0.0734238	0.0348821		0.682312	0.424318	1.52112	0.0184975	-1.15352	0.0769722	2.18303	0.00648333	1.03309	0.179106	Ecdysone-induced protein 74EF isoform A
EG_00416_EG_00417_EG_00417	1108	1331	517	2044		0.00180307	0.00286096	0.00108334	0.00315484		0.607239	0.483283	-1.29502	0.0522213	1.46233	0.0315664	-0.708178	0.40877	0.757731	0.331414	conserved hypothetical protein
EG_00432	261	356	705	2125		0.00437831	0.00788818	0.0152285	0.0338103		0.790514	0.447485	1.055	0.124883	1.07094	0.110555	1.82512	0.0494703	2.89963	0.000671399	N-acetylated-alpha-linked acidic dipeptidase 2
EG_00442	2131	280	4234	2016		0.0673649	0.0116915	0.172346	0.0604456		-2.58535	0.00501681	3.98778	2.8134e-08	-1.59136	0.0160501	1.38203	0.0772852	-0.205742	0.787824	Regulator of microtubule dynamics protein 1
EG_00448	3660	874	6465	3887		0.23738	0.0748747	0.539923	0.239112		-1.72345	0.0448986	2.9562	1.32653e-05	-1.25483	0.0539826	1.21235	0.115142	-0.0388932	0.958684	hypothetical protein
EG_00455	2582	833	4723	13071		0.0308022	0.013126	0.0725512	0.147897		-1.28941	0.134549	2.57257	0.000126024	0.947762	0.141967	1.26276	0.104044	2.2141	0.00381182	Histone H1.2
EG_00470	367	38	166	152		0.0101857	0.00139305	0.00593242	0.0040012		-2.92902	0.021034	2.19637	0.0183355	-0.647944	0.444706	-0.753053	0.476218	-1.39742	0.172624	conserved hypothetical protein
EG_00474	1165	2199	2815	3949		0.0187313	0.0467011	0.0582801	0.0602216		1.2592	0.141609	0.425544	0.503549	-0.0324797	0.959343	1.66435	0.0383267	1.63545	0.0347056	conserved hypothetical protein
EG_00483	1074	2760	2741	2468		0.0176823	0.060021	0.058109	0.0385392		1.70436	0.0475719	0.0592905	0.926046	-0.672192	0.302313	1.74325	0.0307626	1.07464	0.167482	similar to F42C5.9
EG_00490	663	357	278	194		0.0146736	0.0104365	0.00792263	0.00407239		-0.550398	0.5665	-0.291583	0.68808	-1.03986	0.184236	-0.86238	0.355704	-1.89866	0.0415156	BEL1-like homeodomain protein 6
EG_00496	178	127	126	775		0.00290299	0.00273584	0.00264605	0.0119881		-0.144362	0.914332	0.0578517	0.955669	2.09994	0.00539115	-0.10691	0.937142	1.99661	0.0310338	Tricarboxylate transport protein, mitochondrial
EG_00511	1879	3049	6904	16634		0.012485	0.0267597	0.0590696	0.104829		1.04106	0.214433	1.24835	0.0502774	0.747799	0.244522	2.26901	0.00433204	3.02039	0.000127095	Multidrug resistance protein 3
EG_00550	1117	1052	1988	920		0.0186604	0.0232137	0.0427647	0.0145774		0.256192	0.769505	0.987439	0.128024	-1.63244	0.0155037	1.22323	0.129621	-0.40563	0.614537	Protein transport protein SFT2
EG_00572	9440	2972	4036	3001		0.491383	0.204342	0.270521	0.148163		-1.32467	0.108618	0.510748	0.419614	-0.948315	0.14497	-0.834317	0.27341	-1.77905	0.0186805	hypothetical protein
EG_00582	182	573	285	1047		0.00342228	0.0142318	0.00690066	0.018673		1.99728	0.0504246	-0.938317	0.180548	1.3564	0.0552322	1.03857	0.332284	2.39854	0.00784068	Leucine-rich repeat-containing protein 68
EG_00597	343	301	91	608		0.00390249	0.0045235	0.00133318	0.00656107		0.154242	0.883524	-1.65657	0.0371451	2.2193	0.00466864	-1.52273	0.182219	0.700156	0.434682	Voltage-dependent P/Q-type calcium channel subunit alpha-1A
EG_00604	455	726	1137	1573		0.00320715	0.00675935	0.0103197	0.0105162		1.01679	0.276707	0.716447	0.277139	-0.0525457	0.936985	1.71284	0.0476753	1.66387	0.0440256	Probable asparaginyl-tRNA synthetase, mitochondrial
EG_00613	501	1356	648	827		0.00475209	0.016989	0.00791449	0.00744006		1.77916	0.0490561	-0.996035	0.131346	-0.168939	0.806173	0.762727	0.391102	0.59737	0.481901	Anosmin-1
EG_00647	749	3685	7297	2724		0.0769847	0.500289	0.965756	0.265554		2.64131	0.00274509	1.0549	0.0963792	-1.94241	0.00340545	3.67581	1.31469e-05	1.73698	0.0285019	hypothetical protein
EG_00648	66	37	69	14		0.00494121	0.00365891	0.0066518	0.000994126		-0.492254	0.80914	0.968328	0.384289	-2.822	0.0325044	0.455674	0.791144	-2.36275	0.275415	hypothetical protein
EG_00668	2929	993	2757	2172		0.173289	0.0775998	0.210033	0.12188		-1.21786	0.153754	1.54249	0.0182011	-0.864907	0.186111	0.304235	0.69421	-0.557091	0.461828	hypothetical protein
EG_00675	9626	1149	8981	19564		0.145029	0.022866	0.174234	0.27957		-2.72387	0.00166726	3.03575	7.63684e-06	0.602421	0.347384	0.291483	0.69822	0.897486	0.220752	Annexin A8
EG_00680	57294	3622	5189	5482		1.79557	0.149935	0.209401	0.162951		-3.64084	3.90467e-05	0.587926	0.351768	-0.441586	0.491998	-3.07331	0.000130305	-3.51132	1.06667e-05	Krueppel-like factor 10
EG_00696	1509	404	1754	944		0.0171365	0.00606004	0.0256486	0.0101678		-1.55848	0.0856519	2.18748	0.00129115	-1.41462	0.0354966	0.6086	0.445567	-0.802441	0.312228	conserved hypothetical protein
EG_00698	646	70	164	154		0.0621822	0.00890006	0.0203272	0.0140598		-2.86342	0.00929316	1.29753	0.137663	-0.611598	0.471009	-1.58629	0.105536	-2.19431	0.0212864	conserved hypothetical protein
EG_00704	2692	1316	1114	4410		0.0246785	0.0159353	0.0131501	0.0383448		-0.689832	0.414253	-0.171154	0.792893	1.4642	0.0271317	-0.881385	0.268954	0.586394	0.433313	Probable phospholipid-transporting ATPase IF (Fragment)
EG_00705	51	20	22	155		0.000470857	0.000243899	0.000261543	0.0013573		-1.00781	0.681139	0.20676	0.929198	2.29586	0.0346636	-0.82145	0.735717	1.47799	0.291547	Putative phospholipid-transporting ATPase 8
EG_00706	977	1751	4354	6774		0.0129834	0.0307354	0.0745043	0.085381		1.18444	0.171428	1.38342	0.0316627	0.116834	0.857119	2.54745	0.001793	2.66787	0.000744143	hypothetical protein
EG_00712	500	1213	5936	2387		0.0280751	0.0899647	0.429186	0.127124		1.62127	0.0738463	2.36017	0.000369054	-1.83512	0.0056109	3.96103	4.10907e-06	2.12949	0.00888302	Leukocyte surface antigen CD53
EG_00713	142	56	384	203		0.0164023	0.00854406	0.0571146	0.02224		-0.999706	0.504689	2.84686	0.000462871	-1.44046	0.0583262	1.82676	0.0820313	0.389882	0.735887	hypothetical protein
EG_00726	4402	895	617	1807		0.0855598	0.0229776	0.0154421	0.0333121		-1.95551	0.0229671	-0.467361	0.483108	1.02942	0.127462	-2.44327	0.00293937	-1.41027	0.0643573	Serine/threonine-protein kinase NLK
EG_00737	470	232	603	730		0.00872504	0.00568877	0.0144141	0.0128533		-0.675849	0.510593	1.44729	0.0411775	-0.245094	0.723482	0.751041	0.403359	0.509529	0.554271	Uncharacterized membrane protein C776.05
EG_00739	10551	3891	4197	3640		0.0482955	0.0235253	0.0247373	0.015803		-1.09648	0.180956	0.178474	0.777292	-0.726252	0.261946	-0.938406	0.218006	-1.66108	0.0272017	conserved hypothetical protein
EG_00740	2104	2120	1957	6600		0.00583585	0.00776703	0.00698956	0.017363		0.353616	0.672941	-0.0461641	0.943118	1.23299	0.0592996	0.287053	0.715054	1.52362	0.0443435	Transmembrane protein 144
EG_00749	95	7	1	4		0.0126615	0.00123232	0.000171618	0.000505646		-3.41981	0.126373	-2.7381	0.625581	1.47917	0.924381	-6.17831	0.0304564	-4.69556	0.0323827	hypothetical protein
EG_00750	12615	2480	2407	2592		0.0821698	0.0213372	0.0201884	0.0160134		-2.00404	0.0169137	0.0261525	0.967863	-0.414003	0.524532	-1.99829	0.0106115	-2.40871	0.00176832	Early growth response protein 3
EG_00757	269	52	49	27		0.00710794	0.00181491	0.0016672	0.000676674		-2.02834	0.120437	-0.0164734	1	-1.38065	0.301495	-2.06521	0.108507	-3.44228	0.00812955	Homeobox protein knotted-1-like 3
EG_00764	2816	1454	5609	1567		0.443554	0.302509	1.13763	0.234103		-0.610933	0.467906	2.01697	0.00206452	-2.36057	0.000472493	1.38564	0.074106	-0.971349	0.205106	hypothetical protein
EG_00812	696	1425	1533	2726		0.0046212	0.0124974	0.0131065	0.017167		1.37649	0.119968	0.174652	0.787018	0.309596	0.637607	1.53074	0.0660919	1.84392	0.0206081	Cytoplasmic polyadenylation element-binding protein 1-B
EG_00818	79	68	199	70		0.00268388	0.00305145	0.00870543	0.00225558		0.126369	0.94676	1.61842	0.0580108	-2.02817	0.0225633	1.72439	0.171219	-0.300204	0.854263	hypothetical protein
EG_00826	991	2029	1882	4233		0.0220672	0.0596783	0.0539627	0.0894017		1.3765	0.111137	-0.0392458	0.95185	0.648582	0.319717	1.31685	0.10522	1.96902	0.0117955	Synaptotagmin-2
EG_00829	1264	3265	1527	3655		0.00858682	0.0292974	0.0133575	0.0235503		1.71177	0.0450944	-1.02713	0.109569	0.738339	0.259489	0.664247	0.410375	1.40617	0.0681435	Elongation factor Tu GTP-binding domain-containing protein 1
EG_00836	9765	3174	3728	13296		0.0709045	0.0304417	0.034856	0.0915685		-1.27863	0.120804	0.301356	0.633631	1.31369	0.043265	-0.997674	0.19146	0.319594	0.661413	Calcium-transporting ATPase sarcoplasmic/endoplasmic reticulum type
EG_00844	308	55	58	60		0.00806815	0.00190304	0.00195638	0.00149073		-2.14274	0.0899517	0.145878	0.908541	-0.471923	0.684976	-2.01726	0.0998565	-2.4856	0.0327303	hypothetical protein
EG_00854	3258	964	411	289		0.024988	0.00976605	0.00405904	0.00210234		-1.41419	0.0980238	-1.16064	0.0863365	-1.0289	0.163976	-2.59523	0.00203766	-3.62055	2.08164e-05	Early growth response protein 3
EG_00876	256	274	370	159		0.00744575	0.0105264	0.0138571	0.00438621		0.440719	0.68328	0.502606	0.485605	-1.73933	0.0251809	0.922925	0.354421	-0.812824	0.451681	Baculoviral IAP repeat-containing protein 5.2-A
EG_00894	233	1778	2058	1422		0.014952	0.150708	0.170055	0.0865498		3.27454	0.00054983	0.280244	0.661536	-1.05415	0.111402	3.53438	7.40287e-05	2.48381	0.00430434	hypothetical protein
EG_00896	953	535	1121	507		0.109041	0.0808562	0.16516	0.0550212		-0.490251	0.590912	1.13643	0.0888306	-1.66556	0.0163211	0.625782	0.449317	-1.0362	0.217736	hypothetical protein
EG_00906	3622	2387	5952	3084		0.0778886	0.0678014	0.164812	0.0629019		-0.258901	0.754864	1.38743	0.0304527	-1.4694	0.0249661	1.10813	0.149518	-0.35769	0.632586	Ubiquitin-conjugating enzyme E2 L3
EG_00970	2446	2180	6917	4148		0.071947	0.084698	0.261984	0.115723		0.17659	0.83238	1.73507	0.00729664	-1.25856	0.053128	1.89127	0.0159102	0.636285	0.396663	DnaJ homolog subfamily C member 5B
EG_00993	639	1292	1716	1813		0.00636294	0.0169934	0.0220027	0.017123		1.3584	0.127723	0.4787	0.457989	-0.441503	0.501582	1.81671	0.0295986	1.37878	0.0868893	hypothetical protein
EG_00996	4671	9256	10133	5093		0.0808158	0.211529	0.225749	0.0835764		1.32934	0.106159	0.199857	0.749445	-1.51331	0.0204675	1.5088	0.0498948	-0.000922352	0.999305	Dynein light chain 1, cytoplasmic
EG_00997	2502	3492	5303	2865		0.0576907	0.106354	0.157449	0.0626566		0.823658	0.321042	0.672012	0.287648	-1.40911	0.0315304	1.47527	0.0582889	0.0697467	0.926768	dynein light chain
EG_01020	2071	2195	19815	2018		0.0593338	0.0830649	0.730999	0.0548361		0.42658	0.610546	3.24356	1.88771e-06	-3.81643	7.37749e-08	3.64974	1.05723e-05	-0.163108	0.831297	Calcium-binding protein
EG_01039	1285	1896	3627	2099		0.0224892	0.0438299	0.0817372	0.0348423		0.903877	0.28992	1.00507	0.116099	-1.30991	0.0463493	1.88855	0.0183342	0.582227	0.452403	Transitional endoplasmic reticulum ATPase TER94
EG_01042	6138	5247	5971	19580		0.0172458	0.0194728	0.0216025	0.0521786		0.116411	0.885972	0.255736	0.684051	1.1925	0.0651868	0.351748	0.64235	1.54783	0.0376272	conserved hypothetical protein
EG_01052	4060	6986	10207	6389		0.0875662	0.199022	0.283472	0.130698		1.12567	0.170941	0.616277	0.326417	-1.19673	0.0646863	1.72155	0.0261946	0.528404	0.475247	Histone H2A
EG_01059	268	128	522	560		0.00271926	0.00171548	0.00682004	0.00538924		-0.723403	0.540048	2.09716	0.004832	-0.419455	0.551329	1.35336	0.155832	0.937487	0.309578	Bestrophin-3
EG_01060	16037	5423	22283	9260		0.209069	0.0933827	0.374059	0.114499		-1.22155	0.135218	2.10804	0.0011767	-1.78769	0.00638006	0.866083	0.249477	-0.918027	0.21098	Calcium-binding protein 2
EG_01062	3267	6522	24848	7695		0.450268	1.18731	4.40975	1.0059		1.34003	0.105483	1.999	0.0020048	-2.21197	0.000866604	3.31864	4.64895e-05	1.11025	0.136672	Calcium-binding protein 2
EG_01064	228	35	75	19		0.0131056	0.00265736	0.00555116	0.00103586		-2.36092	0.0954975	1.16879	0.287083	-2.50172	0.0442496	-1.21253	0.338784	-3.71067	0.00819022	hypothetical protein
EG_01065	181	221	525	125		0.00783084	0.0126294	0.0292476	0.00512936		0.630743	0.584952	1.31753	0.0653814	-2.59122	0.000822694	1.92787	0.0506393	-0.659768	0.578791	hypothetical protein
EG_01075	955	1313	2653	1504		0.0231499	0.0420408	0.08281	0.0345793		0.801981	0.357972	1.08401	0.0928965	-1.33965	0.0431945	1.8656	0.0216335	0.529525	0.504341	hypothetical protein
EG_01091	834	1666	1332	2801		0.00692657	0.0182763	0.0142448	0.0220643		1.34096	0.124891	-0.253538	0.694404	0.551516	0.401712	1.06702	0.197324	1.62212	0.0395542	Phospholipase A-2-activating protein
EG_01095	160	55	234	78		0.00485137	0.00220276	0.0091361	0.00224317		-1.19788	0.411313	2.15826	0.0115621	-2.10579	0.0145843	0.93998	0.402593	-1.16223	0.370796	Signal recognition particle 9 kDa protein
EG_01096	43046	17214	7673	13347		0.212113	0.112041	0.0486855	0.0623794		-0.97961	0.225729	-1.09646	0.0826407	0.277821	0.665141	-2.09647	0.00682688	-1.81507	0.0150234	Vigilin
EG_01097	368	6	7	0		0.0188323	0.000405572	0.00046127	0		-5.59591	0.000236518	0.291649	0.980809	#NAME?	0.40778	-5.32466	0.000277189	#NAME?	1.11284e-07	hypothetical protein
EG_01108	9098	16020	11507	27513		0.0342649	0.0796943	0.0558041	0.09828		1.15894	0.154824	-0.408106	0.514002	0.73677	0.250468	0.730434	0.332966	1.47079	0.0471314	Myosin-11
EG_01113	1741	487	1990	1633		0.248419	0.0917858	0.365628	0.221002		-1.49524	0.0939561	2.10003	0.00182783	-0.806076	0.221182	0.584396	0.460112	-0.218098	0.778093	hypothetical protein
EG_01129	1920	1972	1245	577		0.0433104	0.0587569	0.0361627	0.012345		0.38124	0.650347	-0.594257	0.356421	-1.63033	0.0178814	-0.233417	0.771557	-1.86017	0.0219992	hypothetical protein
EG_01133	1888	398	1487	2243		0.0178013	0.00495673	0.0180536	0.0200588		-1.90333	0.0348744	1.97082	0.00369478	0.0721928	0.914442	0.0470897	0.95302	0.122864	0.872666	Adenosine 3'-phospho 5'-phosphosulfate transporter 2
EG_01138	1350	2816	3470	4535		0.0324654	0.08945	0.107453	0.10344		1.40337	0.0989544	0.370545	0.558507	-0.134665	0.833921	1.75352	0.0280283	1.62244	0.0350229	Beta-ureidopropionase
EG_01168	3154	6558	4953	2636		0.133131	0.365637	0.269208	0.105533		1.39876	0.0915672	-0.335697	0.593238	-1.43078	0.0292521	1.04266	0.176362	-0.384539	0.609244	hypothetical protein
EG_01180	1543	1653	3150	1824		0.0444165	0.062851	0.116759	0.0497998		0.442035	0.603129	0.999522	0.119086	-1.30908	0.0471066	1.42116	0.0728885	0.115661	0.881665	conserved hypothetical protein
EG_01195	211	496	722	956		0.0133286	0.0413853	0.0587275	0.0572776		1.57578	0.123296	0.610915	0.366359	-0.11582	0.865421	2.1663	0.0216288	2.05406	0.0220543	hypothetical protein
EG_01203	902	495	851	394		0.0935029	0.0677774	0.113592	0.0387381		-0.523012	0.569324	0.850987	0.206144	-1.6318	0.0207429	0.307575	0.714876	-1.32064	0.12404	hypothetical protein
EG_01236_EG_01237	882	1560	1550	2914		0.00629745	0.0147123	0.0142505	0.0197337		1.16538	0.181538	0.0599786	0.926673	0.3899	0.552293	1.20496	0.142368	1.59844	0.0418535	hypothetical protein
EG_01240	3356	1647	7992	4070		0.598573	0.388016	1.83549	0.688516		-0.684216	0.41341	2.34797	0.000374264	-1.49436	0.022286	1.64336	0.0341303	0.152579	0.838005	Calcium-binding protein SPEC 2C
EG_01250	248	320	119	824		0.00633231	0.0107925	0.00391254	0.0199555		0.710418	0.502531	-1.35785	0.0787745	2.27085	0.00265973	-0.667835	0.570393	1.6066	0.0728801	conserved hypothetical protein
EG_01251	2392	2303	1228	4764		0.0266647	0.0339102	0.0176268	0.0503699		0.287984	0.729775	-0.837947	0.193615	1.43503	0.0299248	-0.570363	0.473942	0.868249	0.247691	FH1/FH2 domain-containing protein 3
EG_01253	181	218	54	162		0.00160824	0.00255852	0.000617826	0.00136525		0.611025	0.597609	-1.94404	0.0247159	1.06413	0.272611	-1.35341	0.332652	-0.285703	0.805778	DnaJ homolog subfamily B member 4
EG_01269	1648	8969	3626	6505		0.0865266	0.62201	0.245144	0.323939		2.78692	0.00129081	-1.23731	0.0518271	0.322338	0.61776	1.52921	0.0530559	1.85513	0.0155283	Excitatory amino acid transporter 2
EG_01270	620	4442	2253	4078		0.0494712	0.468166	0.231485	0.308626		3.18356	0.000386288	-0.910106	0.152873	0.335182	0.606521	2.25305	0.00689221	2.59182	0.001269	Excitatory amino acid transporter 3
EG_01271	8447	3201	875	493		0.205308	0.102766	0.027385	0.0113651		-1.05723	0.198318	-1.80191	0.00612093	-1.34853	0.0528376	-2.87954	0.000421687	-4.22449	5.39246e-07	Excitatory amino acid transporter 3
EG_01272	178	11	18	1		0.00412784	0.000336943	0.000537497	2.19951e-05		-3.67362	0.0326225	0.77975	0.71674	-4.69076	0.135981	-2.91426	0.0704134	-7.60144	0.000271754	hypothetical protein
EG_01273	12035	2590	2199	2622		0.179982	0.0511616	0.0423457	0.0371912		-1.87353	0.0250081	-0.166848	0.793472	-0.267012	0.681393	-2.06077	0.00860816	-2.3242	0.00248852	Coiled-coil domain-containing protein 77
EG_01283	4476	2806	7288	2743		0.181359	0.150175	0.380241	0.105414		-0.331008	0.68789	1.44626	0.0239927	-1.9306	0.0035932	1.09486	0.152562	-0.832162	0.267076	Immediate early response 3-interacting protein 1
EG_01308	2493	3887	887	6283		0.00618959	0.0127472	0.00283573	0.0147955		0.983461	0.236333	-2.06239	0.00179823	2.30362	0.00065621	-1.09933	0.17293	1.20786	0.108031	Protocadherin Fat 1
EG_01313	109	286	459	184		0.00764161	0.0264841	0.0414354	0.0122349		1.73437	0.137809	0.751735	0.288665	-1.83962	0.0152171	2.46571	0.018849	0.629671	0.604364	hypothetical protein
EG_01316	245	437	559	2047		0.0129758	0.0305711	0.0381225	0.102828		1.17754	0.249567	0.424471	0.537064	1.35176	0.046097	1.58161	0.0974308	2.93695	0.000611064	Dysferlin
EG_01332	3061	2768	7093	3430		0.325659	0.388979	0.971696	0.346113		0.197528	0.811157	1.42681	0.025915	-1.56902	0.0167594	1.60394	0.0389034	0.0384989	0.959412	conserved hypothetical protein
EG_01343	8628	2323	1912	2103		0.0856802	0.0304706	0.0244489	0.0198077		-1.55035	0.0624804	-0.21165	0.740417	-0.383466	0.557729	-1.7824	0.0227246	-2.16228	0.00488658	Ectonucleoside triphosphate diphosphohydrolase 1
EG_01346	2913	1046	2511	2352		0.0588835	0.0279284	0.0653583	0.0450935		-1.13494	0.182752	1.33264	0.0405107	-0.615206	0.345576	0.1773	0.819056	-0.434324	0.565323	Trafficking protein particle complex subunit 1
EG_01371	2321	2187	1127	4308		0.0183667	0.0228595	0.0114837	0.0323338		0.256893	0.758387	-0.887209	0.169828	1.4137	0.0327419	-0.650715	0.41578	0.766565	0.307925	Telomerase-binding protein EST1A
EG_01376	9458	14155	6468	22818		0.0210388	0.0415904	0.0185265	0.0481419		0.924391	0.254608	-1.06066	0.0932177	1.29795	0.0450648	-0.156672	0.836161	1.14486	0.119732	Cytoplasmic dynein 1 heavy chain 1
EG_01402	6332	2273	5379	3983		0.0483609	0.0229305	0.0529001	0.0288528		-1.13538	0.170525	1.312	0.0405522	-0.954315	0.140919	0.156221	0.836402	-0.794512	0.284483	MORN repeat-containing protein 5
EG_01429	301	681	628	280		0.00874758	0.0261414	0.0235008	0.00771797		1.52058	0.115894	-0.0476338	0.945789	-1.68617	0.0202276	1.45254	0.117384	-0.230043	0.818036	Uncharacterized protein C17orf53 homolog
EG_01434	1099	135	1956	848		0.113601	0.0184322	0.260347	0.0831386		-2.68247	0.00700887	3.92613	9.47559e-08	-1.7266	0.0107616	1.22326	0.130024	-0.499762	0.536818	hypothetical protein
EG_01465	14686	3506	3710	2429		0.059818	0.0188626	0.0194582	0.00938382		-1.72386	0.0377457	0.15085	0.811426	-1.13189	0.0836337	-1.59341	0.0385704	-2.72171	0.000472629	Magnesium transporter NIPA2
EG_01469	3524	602	1356	2067		0.0376017	0.00848455	0.0186308	0.0209187		-2.20669	0.0118767	1.24078	0.0615061	0.087349	0.896498	-0.986313	0.210766	-0.895382	0.237111	Centrin-2
EG_01493	549	165	110	122		0.00887801	0.00352442	0.00229053	0.00187123		-1.39165	0.180679	-0.515706	0.539922	-0.371455	0.689974	-1.92776	0.0633347	-2.29563	0.0205414	Transposon Ty3-I Gag-Pol polyprotein
EG_01527	359	1939	3452	1026		0.0108401	0.0773352	0.134218	0.0293839		2.77594	0.00252435	0.901376	0.158188	-2.27123	0.000823689	3.65692	2.46693e-05	1.38927	0.105008	Cell division control protein 42 homolog
EG_01530	3629	1013	5500	3888		0.128571	0.0474052	0.25091	0.130649		-1.49825	0.0789847	2.51005	0.000169689	-1.02124	0.115528	0.991403	0.196812	-0.0262505	0.97224	hypothetical protein
EG_01554	473	41	71	184		0.00173193	0.000198297	0.000334757	0.000639016		-3.18546	0.00826569	0.861452	0.430122	0.852983	0.354544	-2.34441	0.0343498	-1.48784	0.125629	conserved hypothetical protein
EG_01555	213	15	11	65		0.000768932	7.15254e-05	5.1133e-05	0.000222559		-3.48513	0.0274644	-0.378203	0.892878	2.0421	0.172601	-3.88373	0.0160487	-1.83805	0.140073	hypothetical protein
EG_01571	1997	2046	4823	2056		0.0340654	0.0461	0.105938	0.0332646		0.377658	0.652813	1.30638	0.0416958	-1.75092	0.00824393	1.66364	0.0343041	-0.0837007	0.913331	UPF0369 protein C6orf57
EG_01619	11807	9612	5741	26922		0.0350466	0.0376861	0.0219429	0.0757944		0.0459528	0.954274	-0.674278	0.283678	1.70858	0.00897099	-0.648725	0.391302	1.06344	0.147202	Filamin-A
EG_01623	3846	1413	3579	2788		0.0811704	0.0393905	0.0972637	0.0558091		-1.10191	0.189911	1.41005	0.0292137	-0.881158	0.175886	0.287742	0.707332	-0.589835	0.431377	Ubiquitin-conjugating enzyme E2 H
EG_01640	1229	2708	2037	4047		0.00623154	0.0181365	0.0132995	0.0194626		1.48243	0.082699	-0.341525	0.591762	0.469575	0.47085	1.1205	0.162884	1.59366	0.0390998	Son of sevenless homolog 1
EG_01651	3423	1969	8686	2998		0.119872	0.0910787	0.391679	0.0995785		-0.455112	0.584567	2.21049	0.000752383	-2.05552	0.00198261	1.73497	0.0255059	-0.316968	0.672256	conserved hypothetical protein
EG_01666	208	416	157	711		0.018149	0.0479451	0.0176397	0.0588414		1.34269	0.198067	-1.33656	0.0713807	1.65825	0.0262003	-0.0142752	0.99649	1.64756	0.0736075	Intron-binding protein aquarius
EG_01669	1472	1729	3736	2910		0.0347787	0.0539586	0.113661	0.0652111		0.574847	0.499245	1.18081	0.0658844	-0.881307	0.175497	1.73526	0.0290974	0.857535	0.263064	hypothetical protein
EG_01672	229	68	30	22		0.00166778	0.000654144	0.000281336	0.000151967		-1.40905	0.281694	-1.11132	0.336062	-0.968291	0.54913	-2.54077	0.072669	-3.50548	0.0111183	hypothetical protein
EG_01674	976	598	1359	693		0.155755	0.126053	0.279261	0.104893		-0.364049	0.687929	1.25358	0.058953	-1.49245	0.0286481	0.869136	0.289217	-0.619732	0.451567	Small nuclear ribonucleoprotein G
EG_01680	395	161	123	64		0.00809245	0.00435682	0.0032448	0.00124362		-0.952105	0.380323	-0.319146	0.705157	-1.46335	0.130745	-1.29165	0.231011	-2.75142	0.012803	hypothetical protein
EG_01703	268	371	153	791		0.00563331	0.0103006	0.00414115	0.0157699		0.811873	0.431991	-1.20863	0.106361	1.84931	0.0128641	-0.417158	0.711923	1.43574	0.107922	WD repeat-containing protein 62
EG_01711	1657	494	1202	750		0.160774	0.0633114	0.150176	0.0690207		-1.4033	0.11615	1.35211	0.0436562	-1.20131	0.0771388	-0.0715929	0.930636	-1.26932	0.113416	Mitogen-activated protein-binding protein-interacting protein
EG_01726	411	1613	1878	447		0.013937	0.0722472	0.0820016	0.0143766		2.31522	0.0111684	0.288707	0.652849	-2.59168	0.000219239	2.58353	0.00260476	-0.00457019	0.998921	hypothetical protein
EG_01728	4413	515	204	270		0.0561035	0.00864817	0.00333954	0.00325569		-2.75643	0.00192158	-1.26675	0.0781072	-0.116442	0.886295	-4.04357	4.92025e-06	-4.15644	1.33308e-06	hypothetical protein
EG_01731	7611	37860	14391	14051		0.0354627	0.233008	0.086342	0.0620957		2.6572	0.001772	-1.32625	0.0363425	-0.555326	0.384879	1.31055	0.0854507	0.758808	0.300857	Sodium- and chloride-dependent glycine transporter 1
EG_01737	2629	5928	4609	8528		0.0245841	0.0732206	0.0554973	0.0756372		1.51572	0.069036	-0.293835	0.640353	0.366922	0.568815	1.20148	0.12157	1.57199	0.0371334	SH2 domain-containing adapter protein F
EG_01772	2983	655	883	1871		0.0499022	0.0144733	0.0190208	0.0296868		-1.84451	0.0344359	0.500175	0.452201	0.562492	0.399356	-1.36473	0.089908	-0.798661	0.293842	CAS1 domain-containing protein 1
EG_01778	478	568	250	990		0.006749	0.010593	0.00454519	0.0132578		0.591567	0.532623	-1.11471	0.1146	1.46467	0.0402614	-0.543539	0.578809	0.924711	0.271952	Papilin
EG_01786	6688	11484	13072	36926		0.0323941	0.0734724	0.0815291	0.169639		1.12267	0.169108	0.256111	0.682012	0.977325	0.128331	1.35838	0.0753026	2.33928	0.00211391	conserved hypothetical protein
EG_01789	2083	1223	448	1621		0.025365	0.0196713	0.00702464	0.018722		-0.425552	0.617426	-1.3796	0.0401208	1.33448	0.0516066	-1.82555	0.0300177	-0.487485	0.526207	hypothetical protein
EG_01790	5879	2049	1386	2071		0.0940673	0.043305	0.0285561	0.0314296		-1.17796	0.156274	-0.494736	0.441346	0.0585681	0.931192	-1.6931	0.0318317	-1.63095	0.0320851	Lysine-specific demethylase 3A-A
EG_01793	3837	513	1880	1951		0.0805134	0.0142185	0.0507967	0.0388291		-2.56026	0.00388165	1.94296	0.00378522	-0.467351	0.47583	-0.637702	0.412753	-1.10147	0.146792	hypothetical protein
EG_01805	114	226	60	548		0.00446493	0.0116917	0.00302595	0.020357		1.32998	0.271894	-1.84403	0.0305558	2.67031	0.00110556	-0.534456	0.732977	2.13944	0.0326052	5'-3' exoribonuclease 1
EG_01806	405	802	299	1378		0.00928547	0.0242876	0.00882715	0.0299655		1.32837	0.156129	-1.3542	0.0500745	1.68353	0.0164205	-0.0462326	0.966122	1.64088	0.0499206	5'-3' exoribonuclease 1
EG_01846	291	177	571	297		0.00667178	0.00536022	0.0168572	0.00645846		-0.374583	0.740333	1.759	0.0150633	-1.46386	0.0437494	1.36402	0.146094	-0.0962628	0.925385	Homeobox protein DTH-2
EG_01849	1236	1209	2584	1453		0.0118786	0.0153473	0.031977	0.0132445		0.310822	0.719521	1.16505	0.0717253	-1.3514	0.0416011	1.45547	0.0692414	0.107649	0.891779	Glutamyl-tRNA(Gln) amidotransferase subunit A homolog
EG_01858	368	263	1183	1354		0.011613	0.0109626	0.0480709	0.0405265		-0.141956	0.894754	2.23857	0.00129367	-0.326054	0.62393	2.07622	0.0178145	1.75374	0.0375264	hypothetical protein
EG_01880	14606	3120	3242	2479		0.0732823	0.0206768	0.0209451	0.0117969		-1.88426	0.0238664	0.124594	0.844201	-0.907958	0.164112	-1.78006	0.0215675	-2.68444	0.00055433	Probable phosphomevalonate kinase
EG_01883	30024	15969	16751	11526		0.381569	0.268067	0.274123	0.138933		-0.568156	0.480384	0.13823	0.824763	-1.06019	0.0998253	-0.450325	0.547592	-1.50693	0.0419448	Major egg antigen
EG_01912	27	148	376	112		0.000876363	0.00634516	0.0157148	0.00344796		2.79725	0.0740851	1.41439	0.0591811	-2.26807	0.00447343	4.19125	0.000662935	1.92676	0.251	Purine nucleoside phosphorylase
EG_01920	2469	6709	2800	6753		0.0159424	0.0572203	0.0232804	0.0413573		1.78486	0.0333003	-1.19141	0.0615684	0.74927	0.247334	0.573044	0.461198	1.3259	0.0781449	Transcription activator BRG1
EG_01923	1270	1493	4030	5956		0.00721119	0.0111976	0.0294652	0.0320761		0.576072	0.50223	1.50182	0.0202686	0.0427318	0.948535	2.0575	0.0103345	2.10381	0.00670228	Scavenger receptor class B member 1
EG_01928	432	456	171	818		0.00654935	0.00913146	0.00333819	0.0117623		0.420689	0.665739	-1.34578	0.06621	1.73727	0.0183599	-0.945491	0.357809	0.795363	0.354316	Potassium voltage-gated channel subfamily H member 7
EG_01944	2721	1638	6989	2398		0.277323	0.220512	0.917219	0.231809		-0.389515	0.642719	2.16241	0.000985114	-2.06409	0.00194848	1.75249	0.0247644	-0.308012	0.68373	hypothetical protein
EG_01964	2279	1061	324	819		0.043392	0.0266834	0.00794348	0.0147902		-0.76029	0.373344	-1.6421	0.016525	0.817037	0.249265	-2.42279	0.00472892	-1.60217	0.0434293	Murinoglobulin-2
EG_01965	358	380	54	219		0.0045689	0.00640579	0.000887407	0.00265092		0.428726	0.67017	-2.74571	0.000775165	1.49907	0.103615	-2.33738	0.0511022	-0.834735	0.399306	C3 and PZP-like alpha-2-macroglobulin domain-containing protein 8
EG_01967	925	2401	1062	1956		0.00878757	0.0301287	0.0129913	0.0176246		1.7188	0.0473595	-1.1076	0.0874669	0.36029	0.587874	0.590802	0.47683	0.954674	0.225496	Protein sevenless
EG_01971	11788	3077	1221	661		0.0301815	0.0104061	0.00402548	0.00160519		-1.59504	0.0543313	-1.2642	0.0506146	-1.40617	0.0397202	-2.87964	0.000378598	-4.28223	3.33008e-07	Sn1-specific diacylglycerol lipase beta
EG_01979	480	366	168	679		0.0076433	0.00769806	0.00344469	0.0102549		-0.0485041	0.963713	-1.05413	0.156549	1.49412	0.0446682	-1.12303	0.268526	0.374671	0.665428	Syntaxin-binding protein 5-like
EG_01985	94	31	586	931		0.00361928	0.00157658	0.0290531	0.0339991		-1.25771	0.493332	4.30982	2.58618e-07	0.147048	0.833238	3.03171	0.00326968	3.18234	0.00093209	hypothetical protein
EG_01986	153	26	1002	722		0.0213293	0.00478762	0.179868	0.0954654		-2.21426	0.173494	5.33748	1.86774e-10	-0.993644	0.145165	3.10282	0.00101125	2.11276	0.0252738	hypothetical protein
EG_01992	3600	5417	1918	5745		0.0127717	0.0253844	0.00876187	0.0193313		0.932184	0.25707	-1.42863	0.026308	1.06187	0.103794	-0.51685	0.506967	0.548603	0.459822	Glutamate synthase [NADH], amyloplastic
EG_01997	621	536	178	209		0.00477701	0.00544616	0.00176313	0.00152488		0.130326	0.890371	-1.5211	0.0357722	-0.289206	0.725694	-1.41117	0.148752	-1.6968	0.0685108	Murinoglobulin-2
EG_02008	1846	1220	2705	1295		0.0848071	0.0740323	0.160018	0.0564279		-0.254835	0.766065	1.218	0.0598132	-1.58351	0.0176091	0.94277	0.230504	-0.637157	0.412831	Protein phosphatase 1 regulatory subunit 12A
EG_02030	8042	169	265	305		0.614728	0.0170634	0.0260835	0.0221127		-5.22977	8.88994e-08	0.718226	0.347091	-0.318015	0.677567	-4.53195	2.87084e-07	-4.84638	2.5444e-08	hypothetical protein
EG_02049	17340	17810	6999	36042		0.0320541	0.043487	0.0166599	0.0631927		0.38127	0.635148	-1.27821	0.0438931	1.84363	0.00492602	-0.917339	0.225245	0.929869	0.203089	Titin
EG_02056	4555	6630	9980	19404		0.0583779	0.112237	0.164699	0.235871		0.884244	0.279963	0.659287	0.29414	0.43841	0.493664	1.52313	0.0479046	1.96512	0.0092081	Dihydropyrimidinase
EG_02068	1258	320	331	242		0.0293603	0.00986485	0.00994737	0.00535696		-1.6323	0.0783119	0.118016	0.87322	-0.972656	0.200209	-1.53469	0.0797976	-2.50376	0.00418565	peptide (allatostatin/somatostatin)-like receptor
EG_02094	25	54	227	186		0.000489839	0.00139755	0.00572717	0.00345661		1.45372	0.504695	2.14092	0.0127288	-0.808222	0.313423	3.57424	0.00973186	2.7696	0.0579004	Solute carrier family 22 member 5
EG_02106	3080	4329	6868	6700		0.0539041	0.100074	0.154776	0.111217		0.83379	0.312234	0.735113	0.243984	-0.556561	0.385983	1.5485	0.0459517	0.995524	0.18218	conserved hypothetical protein
EG_02120	84933	38724	41314	21550		0.558322	0.33624	0.349708	0.134363		-0.790411	0.326033	0.162659	0.794004	-1.45978	0.0243905	-0.648151	0.385869	-2.10434	0.00513911	Glutamine synthetase
EG_02121	3026	1168	778	1095		0.0994597	0.0507086	0.0329275	0.0341363		-1.03069	0.22401	-0.516942	0.431444	-0.0277434	0.967949	-1.56803	0.0528691	-1.59219	0.0411797	Rhabdoid tumor deletion region protein 1
EG_02123	1854	284	318	1041		0.0124485	0.00251875	0.00274938	0.0066295		-2.36399	0.0104056	0.232392	0.751558	1.19004	0.0906976	-2.152	0.0126811	-0.958378	0.22257	conserved hypothetical protein
EG_02138	17320	5459	13323	15633		0.194085	0.0808011	0.192241	0.166154		-1.32304	0.106261	1.35647	0.0330208	-0.290156	0.648669	0.0130238	0.985655	-0.273551	0.706755	Troponin T
EG_02143	148	52	18	17		0.00211675	0.000982365	0.000331499	0.000230612		-1.16633	0.436202	-1.46126	0.27306	-0.603294	0.777265	-2.64798	0.120421	-3.2477	0.042661	Phenmedipham hydrolase
EG_02145	588	588	260	1140		0.00875032	0.0115581	0.0049822	0.0160907		0.342687	0.713691	-1.10805	0.11538	1.61162	0.0231693	-0.785761	0.408724	0.829439	0.314141	ERC protein 2
EG_02161	1815	4717	2337	4353		0.00996368	0.0342035	0.0165197	0.022665		1.72059	0.0414764	-0.943955	0.138101	0.37652	0.562396	0.756232	0.337129	1.13633	0.13427	Glycerol-3-phosphate dehydrogenase, mitochondrial
EG_02165	6021	3053	8080	4080		0.0520617	0.0348689	0.0899626	0.0334606		-0.637089	0.437688	1.47338	0.0214439	-1.50662	0.0212415	0.815896	0.28258	-0.687141	0.354155	NADH dehydrogenase [ubiquinone] 1 alpha subcomplex subunit 6
EG_02166_EG_02167	3526	8184	1064	784		0.0200491	0.0614667	0.00779033	0.00422818		1.55746	0.0604621	-2.87405	2.0457e-05	-0.961405	0.156833	-1.33699	0.0932469	-2.29481	0.00393745	hypothetical protein
EG_02190	24882	5924	5645	7289		0.166026	0.0522115	0.0485015	0.0461298		-1.72777	0.0364025	-0.000341624	0.999886	-0.152085	0.81174	-1.74851	0.0230306	-1.89702	0.0114999	Max dimerization protein 1
EG_02192	7068	6161	2690	11523		0.0199018	0.0229144	0.00975324	0.0307741		0.144549	0.858341	-1.1263	0.0770113	1.57801	0.0159967	-1.00215	0.192623	0.579436	0.429307	Translational activator GCN1
EG_02236	1341	1695	3467	3337		0.0119619	0.0199711	0.0398223	0.0282327		0.680663	0.425532	1.10166	0.0859879	-0.575968	0.373809	1.76192	0.0273378	1.18954	0.121744	Leucine-rich repeat-containing protein 40
EG_02252	365	137	52	341		0.0170922	0.00847395	0.00313551	0.0151455		-1.07103	0.33684	-1.32834	0.153778	2.19236	0.0116737	-2.41977	0.0434764	-0.223831	0.814617	Merlin
EG_02264	295	325	1000	567		0.0393174	0.0572147	0.171618	0.0716754		0.482411	0.643316	1.69074	0.0138215	-1.33941	0.0522569	2.15276	0.0165097	0.816927	0.371338	Dynein light chain 1, cytoplasmic
EG_02284	870	2544	4133	6261		0.00696484	0.0269011	0.0426047	0.04754		1.8907	0.0297306	0.769347	0.225786	0.0783716	0.904447	2.63965	0.00129881	2.7216	0.000617034	Zinc finger protein 2
EG_02287	270	6	9	21		0.00216388	6.35158e-05	9.28781e-05	0.000159629		-5.14917	0.00164071	0.654219	0.863417	0.70156	0.781038	-4.51535	0.00340018	-3.8102	0.0042563	hypothetical protein
EG_02309	533	258	659	532		0.074304	0.0475079	0.118296	0.070343		-0.704078	0.483169	1.42216	0.0427754	-0.829684	0.235033	0.697687	0.43012	-0.128416	0.885042	hypothetical protein
EG_02326	9869	5557	4628	2851		0.11689	0.0869372	0.0705828	0.0320277		-0.485911	0.549572	-0.194661	0.757014	-1.21975	0.0619128	-0.700971	0.356002	-1.91714	0.0115882	Nuclear distribution protein nudE homolog 1
EG_02362	4178	840	608	967		0.0192354	0.00510827	0.00360444	0.00422264		-1.97166	0.0222232	-0.397062	0.552441	0.148612	0.830945	-2.38913	0.00364736	-2.23693	0.00452108	Serine/threonine-protein kinase PAK 1
EG_02382	925	1019	2127	1010		0.133557	0.194339	0.395452	0.138315		0.482315	0.584447	1.13092	0.081837	-1.5953	0.017612	1.59284	0.0505354	0.0011234	1	hypothetical protein
EG_02387	682	3005	1645	2357		0.0084953	0.0494424	0.0263852	0.0278469		2.48221	0.00497615	-0.800021	0.211159	-0.00196799	0.997384	1.66179	0.0459248	1.6634	0.0372034	Protein phosphatase 1 regulatory inhibitor subunit 16B
EG_02399	20	70	11	55		0.00233239	0.0107828	0.00165183	0.00608356		2.15004	0.294864	-2.60059	0.047684	1.8011	0.254515	-0.470953	0.922271	1.33372	0.553087	hypothetical protein
EG_02415	2277	377	467	1735		0.0326435	0.00713898	0.00862088	0.0235916		-2.25181	0.0126128	0.378114	0.58874	1.37261	0.0447395	-1.8941	0.0237148	-0.517905	0.49886	Procollagen-lysine,2-oxoglutarate 5-dioxygenase 2
EG_02426	941	862	1042	539		0.0248646	0.0300857	0.0354536	0.0135084		0.21618	0.808096	0.342852	0.602051	-1.47183	0.0333204	0.538632	0.51661	-0.929616	0.267217	NK1 transcription factor-related protein 1
EG_02449	2424	5228	6380	6812		0.0408892	0.116486	0.138579	0.108987		1.45156	0.0819508	0.356554	0.570465	-0.42631	0.506119	1.78771	0.0224535	1.36498	0.070017	Transmembrane protein 45B
EG_02458	2257	2610	1028	1580		0.0359709	0.0549441	0.0210967	0.0238836		0.55233	0.507622	-1.27495	0.0497021	0.0992521	0.883719	-0.743022	0.354898	-0.640188	0.404822	Anosmin-1
EG_02466	3877	8697	10599	9445		0.0948022	0.280901	0.333725	0.219053		1.50826	0.0683831	0.354595	0.571169	-0.687138	0.283965	1.84246	0.0177103	1.1589	0.119259	Innexin unc-9
EG_02467	1782	6079	5416	7303		0.0427977	0.192844	0.167491	0.166356		2.11302	0.0129341	-0.0973498	0.877	-0.0895707	0.888101	1.99527	0.011802	1.90929	0.012649	Innexin unc-7
EG_02472	177	216	259	88		0.0147036	0.023701	0.0277046	0.00693359		0.629969	0.587752	0.331177	0.661808	-2.07821	0.0136797	0.940747	0.388611	-1.13388	0.363966	hypothetical protein
EG_02483	2051	1131	2729	1954		0.133739	0.0974126	0.229137	0.120848		-0.516042	0.545803	1.34003	0.0390222	-1.00277	0.126567	0.803589	0.304721	-0.195604	0.798462	Prefoldin subunit 4
EG_02514	1296	321	377	259		0.00898368	0.0029391	0.00336505	0.00170284		-1.67073	0.071111	0.301248	0.674121	-1.06244	0.155916	-1.38989	0.108829	-2.44875	0.00481678	hypothetical protein
EG_02526	22092	7000	7874	4821		0.581638	0.243431	0.26694	0.120387		-1.31541	0.107503	0.238998	0.703028	-1.2286	0.0585627	-1.09681	0.147553	-2.32183	0.00233723	Syntenin-1
EG_02574	22414	4511	5836	10326		0.282977	0.0752256	0.0948741	0.123648		-1.97019	0.0179835	0.440789	0.483762	0.302398	0.63812	-1.5498	0.0429371	-1.24383	0.0915353	Cyclin-G2
EG_02604	13558	10478	25560	39785		0.546303	0.55767	1.32617	1.52048		-0.0290944	0.971705	1.35578	0.0326515	0.117505	0.854748	1.30629	0.0850277	1.42737	0.0532663	hypothetical protein
EG_02618	253	62	47	35		0.00723701	0.00234256	0.00173116	0.000949578		-1.68611	0.19342	-0.330351	0.775316	-0.946138	0.469272	-2.03686	0.120349	-2.97942	0.0203308	hypothetical protein
EG_02659	38	151	210	158		0.000621411	0.00326162	0.00442197	0.00245062		2.33316	0.11957	0.545097	0.490679	-0.931297	0.255859	2.85786	0.034306	1.93015	0.183255	Acetylcholine receptor subunit beta-like 2
EG_02665	3741	4289	11302	14435		0.0327836	0.0496461	0.127534	0.11998		0.539904	0.510535	1.46712	0.0216385	-0.167839	0.791724	1.98663	0.0108556	1.82237	0.0155907	Probable UDP-glucose 4-epimerase
EG_02683	731	544	285	1293		0.0106178	0.010437	0.00533045	0.0178131		-0.0835781	0.930084	-0.863388	0.218987	1.66086	0.0183546	-0.967366	0.294575	0.697072	0.388766	Tensin-1
EG_02690	80	244	72	84		0.00310985	0.0125285	0.00360399	0.00309708		1.9515	0.115806	-1.69156	0.0415379	-0.29844	0.781085	0.239541	0.887532	-0.0553173	0.979522	Coactosin-like protein
EG_02700	1199	293	371	328		0.0344597	0.011123	0.0137299	0.00894107		-1.69017	0.0706114	0.409775	0.568617	-0.698556	0.344042	-1.3008	0.135573	-1.99577	0.0198102	hypothetical protein
EG_02720	2044	1499	3813	1369		0.0203479	0.0197106	0.0488771	0.012926		-0.104708	0.902477	1.41618	0.0283541	-1.99864	0.00289409	1.29108	0.0991749	-0.703979	0.363308	conserved hypothetical protein
EG_02747	1547	389	1560	1768		0.250169	0.0830909	0.324839	0.271175		-1.64894	0.0694146	2.07296	0.00230585	-0.34026	0.605017	0.403617	0.613711	0.0669385	0.931799	Cysteine-rich protein 1
EG_02748	4540	579	710	1222		0.0328277	0.00552999	0.00661065	0.0083807		-2.62837	0.00290056	0.363512	0.589436	0.262521	0.699898	-2.28526	0.00504352	-2.01915	0.00948302	UPF0563 protein C17orf95
EG_02749	351	234	147	665		0.00217753	0.0019175	0.00117429	0.00391294		-0.242276	0.821889	-0.601436	0.442932	1.65671	0.027603	-0.864111	0.422936	0.796177	0.369445	Polycystic kidney disease protein 1-like 3
EG_02760	2967	2015	5459	1986		0.235196	0.210984	0.55722	0.149319		-0.215538	0.796438	1.50711	0.019273	-1.9796	0.00297467	1.27118	0.100458	-0.704846	0.353206	hypothetical protein
EG_02763	325	33	22	26		0.00291333	0.000390734	0.000253939	0.000221057		-2.95722	0.0248834	-0.515706	0.739226	-0.279824	0.890145	-3.49332	0.0092661	-3.76956	0.00261544	Transcription factor 21
EG_02765	5121	1339	1491	1536		0.0524427	0.0181122	0.0196611	0.0149192		-1.59258	0.0593115	0.224381	0.728658	-0.477934	0.469429	-1.3886	0.0768741	-1.86295	0.0156037	Phospholipid scramblase 3
EG_02770	944	1546	559	1320		0.031892	0.0689891	0.0243177	0.0422968		1.05437	0.225235	-1.39836	0.0353724	0.718786	0.291698	-0.364395	0.673275	0.357973	0.653903	SPARC
EG_02805	146	53	58	330		0.00776645	0.00372397	0.00397281	0.0166497		-1.11922	0.45534	0.199317	0.869391	1.98751	0.0213849	-0.9403	0.520146	1.05079	0.317289	conserved hypothetical protein
EG_02816	5074	1587	1939	1586		0.0469888	0.0194125	0.0231218	0.0139306		-1.33413	0.111381	0.358267	0.576563	-0.810752	0.218929	-0.996267	0.199578	-1.80344	0.0190178	Cold shock domain-containing protein CG9705
EG_02850	5433	1679	1558	817		0.172046	0.0702291	0.0635293	0.0245387		-1.35146	0.106262	-0.0386506	0.953024	-1.45212	0.0319166	-1.41051	0.0719168	-2.85905	0.000358637	PR domain zinc finger protein 1
EG_02861	189	55	136	660		0.00361177	0.0013883	0.00334656	0.0119626		-1.4382	0.304791	1.37536	0.136318	1.75803	0.0201561	-0.0832358	0.951126	1.67837	0.0727951	Sphingosine-1-phosphate lyase 1
EG_02862	12034	7588	6471	4385		0.073123	0.0609021	0.0506309	0.0252719		-0.322638	0.690058	-0.160475	0.798084	-1.08224	0.0951928	-0.503512	0.504962	-1.58217	0.0345955	conserved hypothetical protein
EG_02863	203	14	10	0		0.00277991	0.000253235	0.000176334	0		-3.51529	0.0293384	-0.41617	0.886423	#NAME?	0.253922	-3.95186	0.0168195	#NAME?	2.94508e-05	hypothetical protein
EG_02865	14107	2128	4112	7508		0.404801	0.0806564	0.151936	0.204341		-2.38615	0.00496337	1.0196	0.110276	0.347756	0.589667	-1.38696	0.0702998	-1.03562	0.159764	L-lactate dehydrogenase B chain
EG_02877	11975	29164	14601	41833		0.0521313	0.167699	0.0818477	0.172729		1.62685	0.0476437	-0.928865	0.139496	0.997742	0.120555	0.677585	0.367567	1.67891	0.0239625	Telomerase protein component 1
EG_02888	259	46	39	48		0.0128215	0.00300786	0.00248601	0.00225374		-2.15056	0.107106	-0.168903	0.907533	-0.221272	0.87903	-2.33986	0.0790845	-2.55755	0.0383931	hypothetical protein
EG_02900	363	208	75	686		0.00277651	0.00210144	0.000738677	0.00497669		-0.460699	0.667903	-1.40236	0.0960321	2.67241	0.000728706	-1.88346	0.102638	0.792532	0.369062	Sodium leak channel non-selective protein
EG_02901	81	60	9	124		0.00262441	0.00256778	0.000375482	0.00381058		-0.0902728	0.967012	-2.66771	0.058568	3.26344	0.0107065	-2.77838	0.229317	0.48864	0.726268	voltage-dependent calcium channel
EG_02924	3422	6792	7321	15403		0.0416562	0.109209	0.114755	0.17784		1.33168	0.107319	0.177461	0.777216	0.552267	0.389377	1.48874	0.0542455	2.04459	0.00704284	Ornithine aminotransferase, mitochondrial
EG_02926	909	172	315	459		0.00650044	0.00162468	0.00290061	0.00311326		-2.05919	0.0372993	0.9422	0.209627	0.0223102	0.981093	-1.13738	0.205675	-1.11149	0.190407	39S ribosomal protein L13, mitochondrial
EG_02929	3147	8841	5471	3110		0.0260001	0.0964807	0.0582031	0.0243704		1.83292	0.0282945	-0.623149	0.321721	-1.33572	0.0410433	1.18937	0.123449	-0.142769	0.849168	Putative aminopeptidase W07G4.4
EG_02935	22722	6756	12746	6846		0.723313	0.284073	0.522461	0.2067		-1.40716	0.0857561	0.98506	0.118528	-1.41754	0.0292848	-0.442501	0.555235	-1.85646	0.0133339	hypothetical protein
EG_02951	176	141	59	443		0.0085727	0.00907162	0.00370048	0.020466		0.0228064	0.990737	-1.18765	0.193791	2.38769	0.00425006	-1.18524	0.393827	1.20602	0.221725	Serine/threonine-protein kinase 36
EG_02954	79	48	25	184		0.00386349	0.00310067	0.00157432	0.00853482		-0.376132	0.839326	-0.87185	0.504953	2.35887	0.0225479	-1.26838	0.527696	1.09407	0.387854	Cytoplasmic dynein 2 heavy chain 1
EG_02955	28498	17964	42813	108564		0.743303	0.618893	1.4379	2.68572		-0.323065	0.687794	1.3222	0.0368382	0.821593	0.19935	0.978732	0.192728	1.80391	0.0153743	Probable citrate synthase 1, mitochondrial
EG_02968	2827	2923	5418	3111		0.0518977	0.070878	0.128074	0.0541684		0.390865	0.636728	0.959567	0.130861	-1.32121	0.0432379	1.33003	0.0862553	0.0123999	0.987343	Ubiquitin-conjugating enzyme E2-24 kDa
EG_02973	200	91	32	222		0.0113882	0.00684427	0.00234626	0.0119895		-0.793375	0.541439	-1.43854	0.178387	2.27358	0.0193655	-2.25231	0.121829	0.0248531	0.986515	hypothetical protein
EG_02974	1493	996	492	1955		0.0124111	0.0109363	0.00526641	0.0154142		-0.24131	0.781368	-0.948231	0.157284	1.46961	0.0311334	-1.20994	0.152743	0.263248	0.733441	Partitioning defective 3 homolog
EG_02981	232	326	918	959		0.00720255	0.0133683	0.0366979	0.0282384		0.833434	0.433242	1.56288	0.0229564	-0.457796	0.49799	2.37591	0.00974476	1.9217	0.0308706	Na(+)/H(+) exchange regulatory cofactor NHE-RF3
EG_03013	18738	5246	6275	5240		0.0828216	0.0306274	0.0357137	0.0219672		-1.49399	0.0691863	0.327654	0.602079	-0.780881	0.225954	-1.18674	0.118396	-1.96403	0.00920689	AN1-type zinc finger protein 6
EG_03018	540	1738	524	2534		0.00593059	0.0252124	0.00741031	0.0263958		2.02908	0.0234923	-1.66053	0.0128432	1.75295	0.00998785	0.348151	0.699408	2.10468	0.00931754	DNA-directed RNA polymerase I subunit RPA1
EG_03022	112	10	4	3		0.00277033	0.000326719	0.000127401	7.03814e-05		-3.14274	0.11946	-1.25267	0.720288	-0.93587	0.91393	-4.41581	0.0493656	-5.3481	0.0122372	Serine/threonine-protein phosphatase PP1
EG_03027	5439	3419	3796	2010		0.0451825	0.0375156	0.0406049	0.0158369		-0.32708	0.689904	0.220162	0.727529	-1.43812	0.0291565	-0.127318	0.868219	-1.56185	0.0401105	hypothetical protein
EG_03028	2112	331	719	328		0.0105384	0.00218156	0.00461965	0.0015523		-2.33102	0.0105217	1.18842	0.0849527	-1.65313	0.020955	-1.163	0.155211	-2.81255	0.000845794	hypothetical protein
EG_03032	123	443	79	705		0.00298957	0.0142223	0.00247247	0.0162524		2.19134	0.0435277	-2.41813	0.00195411	2.63687	0.000799181	-0.24719	0.87014	2.39326	0.0131414	Neurogenic locus notch homolog protein 1
EG_03047	1519	2205	1873	4991		0.0122007	0.0233936	0.0193716	0.0380223		0.880343	0.298456	-0.166171	0.795125	0.893146	0.17089	0.693773	0.383708	1.5905	0.0378656	H(+)/Cl(-) exchange transporter 4
EG_03053	787	203	1022	981		0.0441901	0.0150559	0.0738928	0.0522449		-1.6122	0.102364	2.4011	0.000697767	-0.579902	0.38921	0.768503	0.359924	0.192183	0.814963	hypothetical protein
EG_03055	26091	2136	2692	1832		0.601602	0.065055	0.0799272	0.0400653		-3.26788	0.000187116	0.403023	0.526681	-1.07609	0.101829	-2.88526	0.000316845	-3.95777	1.29885e-06	hypothetical protein
EG_03078	72435	10331	10858	13459		1.95807	0.368879	0.377947	0.345078		-2.46702	0.00340678	0.141035	0.821616	-0.211019	0.740237	-2.34638	0.00263071	-2.55382	0.000843006	Small heat shock protein p36
EG_03089	1033	2541	3027	3613		0.0147918	0.0480603	0.0558129	0.0490696		1.64124	0.0568338	0.321749	0.612165	-0.265524	0.680982	1.94259	0.0163446	1.68065	0.0309613	Pleckstrin homology domain-containing family G member 5
EG_03105	277	10	9	4		0.00284871	0.00013584	0.000119182	3.90168e-05		-4.44913	0.00389316	-0.0827467	1	-1.69076	0.647336	-4.55227	0.00294738	-6.23945	7.05324e-05	hypothetical protein
EG_03113	40	322	37	17		0.00274089	0.0291439	0.00326463	0.00110485		3.35168	0.00794304	-3.05221	0.000383934	-1.64282	0.290899	0.279069	0.910203	-1.36017	0.596498	hypothetical protein
EG_03132	8977	9158	4827	20301		0.0893899	0.120453	0.0618921	0.191734		0.371486	0.645654	-0.854649	0.1756	1.55152	0.0173227	-0.503563	0.506857	1.05154	0.152514	Plasma membrane calcium-transporting ATPase 3
EG_03134	4603	2238	4764	1075		0.0815789	0.0523911	0.10872	0.0180705		-0.697678	0.399212	1.15922	0.0697262	-2.66867	9.81446e-05	0.441143	0.562779	-2.22394	0.00457654	hypothetical protein
EG_03145	3721	1642	4314	3340		0.0547693	0.0319236	0.0817632	0.0466281		-0.83755	0.316429	1.46283	0.0234272	-0.89001	0.170385	0.60488	0.430071	-0.281549	0.706153	Vacuolar protein sorting-associated protein 37B
EG_03186	1345	2765	2065	6404		0.0102963	0.0279585	0.0203554	0.0464979		1.38236	0.104151	-0.351881	0.580434	1.112	0.0882562	1.01008	0.206381	2.12566	0.00608128	Collagen alpha-1(XXVII) chain
EG_03203	248	384	130	687		0.00617628	0.0126319	0.00416888	0.0162277		0.973453	0.347515	-1.49334	0.0482891	1.88097	0.0130217	-0.540285	0.643052	1.34426	0.139659	Neurabin-1
EG_03266	2366	1327	3367	2294		0.0817546	0.060566	0.14981	0.0751821		-0.491595	0.561614	1.41255	0.0291413	-1.07443	0.100699	0.900557	0.247108	-0.170291	0.822745	hypothetical protein
EG_03272	29	0	97	1110		0.00113459	0	0.00488669	0.0411898		#NAME?	0.2764	Inf	1.28892e-05	2.9956	8.1199e-05	2.13348	0.218098	5.13266	9.33689e-07	hypothetical protein
EG_03283	582	1718	1218	1799		0.00517377	0.0201729	0.0139422	0.0151684		1.90433	0.0327127	-0.426959	0.508388	0.0418489	0.95183	1.45697	0.0859745	1.5024	0.0636498	CAP-Gly domain-containing linker protein 4
EG_03286	1419	724	2431	1388		0.045894	0.0309295	0.101242	0.0425781		-0.628126	0.475408	1.81674	0.00604657	-1.32937	0.0452584	1.16822	0.142192	-0.157574	0.841013	V-type proton ATPase subunit e
EG_03303	43953	21474	52043	33564		0.613206	0.395724	0.934934	0.444136		-0.690684	0.390909	1.34637	0.0335796	-1.15362	0.0731075	0.635286	0.394929	-0.514754	0.477883	Peptidyl-prolyl cis-trans isomerase
EG_03305	5450	15344	9232	17122		0.0247349	0.0919842	0.0539523	0.0737042		1.83603	0.0269996	-0.663703	0.289997	0.370304	0.563341	1.15193	0.131259	1.52582	0.0405738	Zinc finger protein 25
EG_03307	100	2	11	18		0.00144731	3.82341e-05	0.000205	0.000247091		-5.30117	0.0376506	2.52869	0.477254	0.189661	0.970682	-2.79288	0.178447	-2.59964	0.149607	hypothetical protein
EG_03317	481	1075	1553	1447		0.007223	0.0213227	0.0300293	0.0206094		1.50291	0.0997644	0.599978	0.354976	-0.622825	0.346551	2.08249	0.0145552	1.46325	0.0763581	GRIP1-associated protein 1
EG_03318	8418	5149	13903	15439		0.16053	0.129697	0.341395	0.279248		-0.366499	0.652164	1.50229	0.0186587	-0.369649	0.56203	1.11539	0.141532	0.749323	0.306378	Synaptic vesicle membrane protein VAT-1 homolog-like
EG_03348	22	19	68	12		0.00175543	0.00200251	0.00698667	0.000908167		0.131183	0.983995	1.90879	0.117381	-3.02333	0.0251563	2.01958	0.319578	-1.00018	0.783679	hypothetical protein
EG_03350	183	9	5	22		0.00606421	0.000393937	0.000213351	0.000691464		-4.00309	0.0216262	-0.77874	0.841194	1.61667	0.533851	-4.80223	0.00913011	-3.18197	0.0297994	hypothetical protein
EG_03377	10352	5046	3007	3821		0.0809326	0.0521084	0.0302715	0.0283335		-0.694011	0.393678	-0.677559	0.284317	-0.175207	0.785807	-1.39197	0.070741	-1.56359	0.037098	CCR4-NOT transcription complex subunit 6-like
EG_03387	1325	2261	802	2855		0.00539629	0.012163	0.00420586	0.0110283		1.11366	0.190902	-1.42603	0.0295883	1.31098	0.0496878	-0.332774	0.688654	0.981792	0.202158	Muscle M-line assembly protein unc-89
EG_03390	1227	3231	562	5868		0.0424783	0.147748	0.025053	0.19268		1.73953	0.0420127	-2.45408	0.000272441	2.86339	3.52875e-05	-0.734949	0.386069	2.13203	0.00608306	Titin
EG_03391	18129	27843	8754	32672		0.0345247	0.0700379	0.0214666	0.0590141		0.961702	0.234318	-1.60004	0.012252	1.37921	0.0332902	-0.658741	0.38173	0.724049	0.320198	Titin
EG_03396	537	90	116	66		0.0034034	0.000753428	0.000946666	0.00039674		-2.23424	0.0424638	0.435384	0.631767	-1.33442	0.171287	-1.81925	0.0791155	-3.15009	0.00273279	Platelet glycoprotein 4
EG_03409	608	165	151	78		0.00215764	0.000773427	0.000690005	0.000262539		-1.53892	0.134479	-0.058661	0.950489	-1.47383	0.107663	-1.61798	0.103767	-3.08823	0.00244016	hypothetical protein
EG_03410	40118	3768	3970	2899		0.173382	0.0215098	0.0220931	0.0118833		-3.06969	0.000386395	0.144596	0.818926	-0.974416	0.134546	-2.94549	0.000233812	-3.91633	1.48819e-06	Krueppel-like factor 8
EG_03425	571	158	548	260		0.0127852	0.00467294	0.0157999	0.00552166		-1.51088	0.145922	1.86351	0.0107765	-1.5965	0.0295111	0.332229	0.710349	-1.26069	0.171342	hypothetical protein
EG_03426	297	617	369	1347		0.00455967	0.0125119	0.00729465	0.0196141		1.39749	0.151899	-0.672393	0.329245	1.34722	0.0521956	0.704702	0.473448	2.05551	0.0163959	MAP kinase-activating death domain protein
EG_03431	913	1909	2999	1489		0.028712	0.0792974	0.121442	0.0444131		1.40682	0.105134	0.720921	0.258636	-1.53097	0.0211904	2.10734	0.00969481	0.57995	0.465709	hypothetical protein
EG_03436	97	1	1	4		0.00174981	2.38276e-05	2.32285e-05	6.8439e-05		-6.25723	0.0265914	0.0692564	1	1.47917	0.924381	-6.20837	0.0282639	-4.72562	0.0299803	hypothetical protein
EG_03455	798	315	609	321		0.0711653	0.0371054	0.0699332	0.0271515		-0.99835	0.295188	1.02035	0.14233	-1.4447	0.0449966	0.00159728	0.999873	-1.43952	0.101689	hypothetical protein
EG_03468	683	407	257	1576		0.00986156	0.00776212	0.00477814	0.0215827		-0.40417	0.670686	-0.594004	0.408551	2.0956	0.00304063	-1.01857	0.276973	1.0806	0.179766	Lipoxygenase homology domain-containing protein 1
EG_03471	3181	698	1106	1725		0.0678438	0.0196636	0.030374	0.0348947		-1.84549	0.0337273	0.733309	0.266874	0.120413	0.858054	-1.13259	0.154613	-1.00859	0.186215	Lipoxygenase homology domain-containing protein 1
EG_03477	416	179	610	316		0.0489847	0.0278408	0.0924906	0.0352921		-0.873937	0.412753	1.83811	0.010825	-1.46972	0.0415969	0.94377	0.297704	-0.522366	0.577881	UPF0139 membrane protein C19orf56 homolog
EG_03482	6835	2041	1655	3436		0.0280313	0.0110563	0.00873983	0.0133654		-1.40098	0.0925236	-0.233189	0.716061	0.533067	0.414988	-1.65457	0.0348253	-1.11792	0.134308	Guanine nucleotide-binding protein alpha-15 subunit
EG_03491	169	253	410	119		0.0177208	0.0350411	0.0553581	0.011835		0.924801	0.416375	0.765743	0.28643	-2.30549	0.00347934	1.67014	0.102745	-0.631768	0.602733	Protein transport protein Sec61 subunit gamma
EG_03492	654	736	341	1310		0.0149285	0.022191	0.0100229	0.0283617		0.513102	0.574177	-1.04068	0.130117	1.42089	0.0415203	-0.547975	0.551708	0.876498	0.281204	ATP-dependent RNA helicase ded1
EG_03496	81	2	4	2		0.00595395	0.000194183	0.000378601	0.000139436		-4.99716	0.0720518	1.06926	0.908288	-1.52083	0.849484	-3.94831	0.123165	-5.46556	0.0311838	hypothetical protein
EG_03497	170	20	20	12		0.0312399	0.00485458	0.00473251	0.00209154		-2.74478	0.0921104	0.0692564	1	-1.2578	0.543204	-2.69592	0.0946585	-3.95014	0.0133639	hypothetical protein
EG_03523	156	375	104	433		0.00245932	0.00780876	0.00211117	0.00647443		1.60803	0.138223	-1.78105	0.0209647	1.53695	0.0537277	-0.193419	0.888198	1.34711	0.178858	hypothetical protein
EG_03525	89	76	18	149		0.00448517	0.00505898	0.00116805	0.00712194		0.114881	0.949096	-2.00875	0.0948824	2.52841	0.0243646	-1.91426	0.344471	0.617728	0.637526	Metastasis suppressor protein 1
EG_03546	1524	480	1203	1203		0.107256	0.0446208	0.109019	0.0803017		-1.32407	0.139905	1.39479	0.0377128	-0.520832	0.434989	0.0503175	0.950712	-0.466933	0.552037	Huntingtin-interacting protein K
EG_03558	1576	862	2075	1896		0.0402408	0.0290723	0.0682228	0.0459169		-0.527821	0.544121	1.33661	0.0410926	-0.650985	0.320951	0.788388	0.320581	0.140985	0.855532	NADH dehydrogenase [ubiquinone] 1 beta subcomplex subunit 9
EG_03589	213	443	128	2093		0.00561599	0.0154281	0.00434568	0.0523407		1.39914	0.175925	-1.72191	0.0217052	3.51052	2.25317e-06	-0.343166	0.77722	3.17094	0.000249145	Plectin-1
EG_03592	2566	5269	3019	9456		0.0297529	0.0806978	0.0450751	0.103993		1.38069	0.0972506	-0.734202	0.246156	1.12633	0.0828143	0.626093	0.419893	1.756	0.0203791	Basement membrane-specific heparan sulfate proteoglycan core protein
EG_03608	146	114	445	347		0.00182677	0.00188407	0.00716955	0.00411798		-0.0142479	0.998783	2.03403	0.00722985	-0.879702	0.226582	1.99938	0.0514266	1.12326	0.281251	Cornifelin
EG_03634	392	414	930	467		0.0344518	0.0480603	0.105247	0.0389284		0.421464	0.670428	1.23686	0.0680837	-1.51464	0.0299763	1.63792	0.0636573	0.126862	0.891221	conserved hypothetical protein
EG_03650	3179	5824	4035	9670		0.0143831	0.0348052	0.0235075	0.0414965		1.21612	0.141385	-0.460185	0.465064	0.740115	0.251204	0.735539	0.339573	1.47924	0.0486265	Brefeldin A-inhibited guanine nucleotide-exchange protein 2
EG_03661	20346	8296	17497	2684		0.250608	0.134972	0.277511	0.0313561		-0.951571	0.240928	1.14588	0.0699372	-3.22548	3.10619e-06	0.173906	0.81558	-3.048	0.000106376	hypothetical protein
EG_03662	303	963	977	763		0.011069	0.046468	0.0459581	0.0264372		2.0109	0.0336727	0.0900792	0.892136	-0.877508	0.197335	2.08058	0.0204199	1.20666	0.17367	Tetraspanin-7
EG_03664	13953	4458	3939	2365		0.613145	0.258759	0.222886	0.0985713		-1.30342	0.112194	-0.109311	0.862543	-1.25682	0.0552431	-1.43313	0.0618102	-2.68637	0.000554272	Tetraspanin-7
EG_03682	246	22	10	5		0.00305696	0.000361109	0.000160013	5.89316e-05		-3.1404	0.0318065	-1.06825	0.591233	-1.52083	0.650254	-4.22904	0.00684504	-5.74629	0.00027462	hypothetical protein
EG_03733	145	246	118	581		0.00239268	0.00536183	0.00250726	0.00909321		1.10529	0.341467	-0.990615	0.2114	1.77892	0.0210114	0.0942778	0.947239	1.87678	0.0534568	conserved hypothetical protein
EG_03738	5322	1739	4248	6493		0.223348	0.0963978	0.229558	0.25845		-1.27102	0.128098	1.35778	0.0349016	0.0912693	0.88852	0.0663591	0.930284	0.16121	0.826873	hypothetical protein
EG_03743	517	600	933	1728		0.0531389	0.0814582	0.123482	0.168457		0.557485	0.552789	0.706171	0.289271	0.368322	0.581597	1.24326	0.151133	1.61516	0.048051	hypothetical protein
EG_03752	253	231	280	130		0.00343232	0.00413942	0.00489132	0.00167276		0.211442	0.850321	0.34679	0.642723	-1.62775	0.0440593	0.537833	0.604283	-1.08633	0.326775	hypothetical protein
EG_03760	6063	1260	1182	1496		0.0325279	0.00892893	0.00816556	0.00761243		-1.92392	0.0235521	-0.0229373	0.97318	-0.180952	0.785059	-1.96726	0.0134064	-2.14463	0.00562813	Ecdysone-induced protein 74EF
EG_03766	364	42	180	266		0.0139266	0.00212254	0.00886785	0.00965274		-2.77279	0.0276159	2.16879	0.0171428	0.0425972	0.965153	-0.624398	0.552073	-0.578219	0.551048	hypothetical protein
EG_03775	167	9	9	12		0.0131523	0.00093624	0.000912698	0.000896373		-3.87109	0.0307163	0.0692564	1	-0.105795	1	-3.82224	0.0315144	-3.92445	0.01449	Calmodulin
EG_03787	34	49	5	12		0.00182463	0.00347339	0.000345515	0.000610803		0.869934	0.685982	-3.22353	0.0483047	0.742202	0.853771	-2.37399	0.527316	-1.62821	0.577995	Histone H4
EG_03793	1065	2895	2152	3318		0.00926155	0.033254	0.0240978	0.0273674		1.7854	0.0381033	-0.358629	0.572844	0.103804	0.874781	1.40637	0.0818705	1.51375	0.0515315	Roundabout homolog 2
EG_03814	1002	833	1544	663		0.0360971	0.0396379	0.071623	0.0226538		0.0761925	0.932335	0.959541	0.142481	-1.74042	0.0109308	1.01533	0.213303	-0.721508	0.381303	hypothetical protein
EG_03821	1701	912	2641	1225		0.0807981	0.0572206	0.161535	0.0551895		-0.556591	0.520326	1.60324	0.0144147	-1.62913	0.014807	1.02624	0.193407	-0.599308	0.443242	conserved hypothetical protein
EG_03826	10013	432	471	316		0.0841982	0.00479826	0.00509989	0.00252029		-4.19201	5.82855e-06	0.193952	0.781563	-1.09663	0.132753	-4.01846	2.6776e-06	-5.11151	5.47834e-09	ETS domain-containing protein Elk-1
EG_03837	106	403	81	166		0.00120828	0.00606776	0.00118891	0.00179471		2.2694	0.0415843	-2.24553	0.00418457	0.514357	0.580246	0.00347334	1	0.521412	0.676518	MutS protein homolog 4
EG_03855	1046	330	225	335		0.0121711	0.00507192	0.00337117	0.00369714		-1.32166	0.157025	-0.483285	0.511852	0.0534039	0.950947	-1.82534	0.0453989	-1.76836	0.0400605	Uncharacterized oxidoreductase SSP1627
EG_03857	1955	2120	743	2262		0.0198087	0.0283731	0.00969393	0.0217384		0.459582	0.584073	-1.44337	0.0280891	1.08533	0.105073	-1.00419	0.219943	0.0847237	0.912112	MAP/microtubule affinity-regulating kinase 3
EG_03867	1168	2398	3047	2129		0.0203145	0.0550902	0.0682397	0.0351207		1.38048	0.106948	0.414814	0.513658	-1.03805	0.11318	1.77489	0.0271982	0.740429	0.341002	Polyglutamine-binding protein 1
EG_03869	304	840	1475	3539		0.0285817	0.104317	0.17857	0.315587		1.809	0.0577766	0.88151	0.177784	0.741795	0.257664	2.67012	0.00243686	3.41549	5.04346e-05	conserved hypothetical protein
EG_03879	1060	715	2198	1140		0.142846	0.127271	0.381409	0.14571		-0.225362	0.801596	1.68943	0.0105766	-1.46799	0.0281346	1.44367	0.074097	-0.0207371	0.980516	Mitochondrial import inner membrane translocase subunit Tim10
EG_03880	3463	9557	9093	13310		0.0340454	0.124105	0.11511	0.12411		1.80722	0.0302497	-0.00254503	0.996953	0.0288501	0.965289	1.78428	0.0217131	1.81671	0.0160143	Fragile X mental retardation syndrome-related protein 1 homolog B
EG_03889	1	2	203	18		0.00010829	0.000286073	0.0283063	0.00184877		1.34269	0.988293	6.73459	1.40858e-07	-4.01624	7.39274e-05	8.05688	5.83919e-05	4.04422	0.531898	hypothetical protein
EG_03897	472	666	234	797		0.0244642	0.0455957	0.0156173	0.0391806		0.839422	0.37069	-1.43976	0.0412036	1.24724	0.0844001	-0.620735	0.529078	0.630086	0.461246	Tyrosine-protein kinase Abl
EG_03899	1113	3054	1789	2001		0.0160511	0.0581753	0.0332215	0.0273703		1.79893	0.0363172	-0.70229	0.271298	-0.359264	0.583442	1.07624	0.183247	0.720561	0.355839	Tyrosine-protein kinase ABL1
EG_03911	233	407	774	472		0.0095794	0.0221023	0.0409755	0.0184055		1.14739	0.267701	0.996561	0.143349	-1.23438	0.0777622	2.12355	0.02246	0.89275	0.348747	Protein odd-skipped-related 2-A
EG_03965	265	792	480	683		0.00621269	0.0245256	0.0144903	0.0151872		1.92219	0.0467337	-0.65321	0.333148	-0.011981	0.988119	1.24859	0.194845	1.24019	0.170803	hypothetical protein
EG_03989	6282	2164	1743	1293		0.0617596	0.0281012	0.022065	0.0120567		-1.19484	0.149914	-0.242871	0.704346	-0.951682	0.151827	-1.45811	0.0619629	-2.40621	0.00208979	Zinc finger protein 746
EG_03993	259	610	205	540		0.00990934	0.0308273	0.0100995	0.0195958		1.57854	0.109649	-1.50393	0.035077	0.876503	0.23939	0.0542156	0.963652	0.934301	0.314583	Rap guanine nucleotide exchange factor (GEF) 1
EG_04005	2800	311	347	524		0.019532	0.00286556	0.00311687	0.00346691		-2.82775	0.00196442	0.227278	0.753954	0.073799	0.923191	-2.62088	0.00207918	-2.54349	0.00180938	hypothetical protein
EG_04008	1508	3579	1298	3548		0.0495655	0.155382	0.0549356	0.110608		1.58961	0.0607705	-1.39401	0.0311957	0.929883	0.157321	0.175198	0.827984	1.10866	0.147049	Guanine nucleotide-binding protein subunit beta
EG_04023	2850	7299	3271	8210		0.0122415	0.041411	0.0180914	0.0334471		1.69942	0.0417967	-1.08871	0.0865548	0.806818	0.212168	0.590314	0.445197	1.40071	0.0621239	Chromodomain-helicase-DNA-binding protein 4
EG_04025	357	42	23	36		0.0167824	0.00260792	0.00139224	0.00160513		-2.74478	0.0298118	-0.799499	0.563085	0.125531	0.96242	-3.56467	0.00643964	-3.43556	0.00390966	hypothetical protein
EG_04055	84	254	75	96		0.00732941	0.0292741	0.00842659	0.00794483		1.93905	0.113581	-1.69061	0.0399678	-0.164688	0.879983	0.228045	0.890909	0.0669385	0.971424	Ankyrin-1
EG_04080	2562	554	793	616		0.0181008	0.00516998	0.00721427	0.00412784		-1.86663	0.0340783	0.586691	0.382169	-0.885223	0.199588	-1.30033	0.108748	-2.18197	0.00683137	Transcription factor TFIIIB component B'' homolog
EG_04091	677	319	629	335		0.0324543	0.0201993	0.0388271	0.0152318		-0.742913	0.441671	1.04876	0.130829	-1.42973	0.0464406	0.285448	0.744147	-1.1407	0.199	hypothetical protein
EG_04097	2944	1970	3911	2248		0.0631221	0.0557919	0.107977	0.0457156		-0.236895	0.776836	1.0586	0.0978904	-1.31973	0.0444993	0.801304	0.299355	-0.514842	0.496006	Programmed cell death protein 10
EG_04103	10895	8827	31109	19676		0.333404	0.356794	1.22583	0.57109		0.0390156	0.961174	1.88659	0.00340404	-1.18173	0.0667881	1.90521	0.0134214	0.727064	0.31974	hypothetical protein
EG_04115	14567	5230	3254	2359		1.96305	0.930946	0.564651	0.301518		-1.13513	0.164687	-0.61534	0.330199	-0.984871	0.131867	-1.77087	0.0222186	-2.75216	0.000415519	hypothetical protein
EG_04119	150	19	14	14		0.0606421	0.0101461	0.00728806	0.00536828		-2.6382	0.12073	-0.371316	0.871668	-0.520832	0.839712	-3.02992	0.0833468	-3.54717	0.0295967	hypothetical protein
EG_04124	1178	2834	4202	3493		0.00699443	0.0222263	0.0321265	0.0196711		1.60919	0.0602152	0.637493	0.314336	-0.787442	0.224383	2.22628	0.00576101	1.44242	0.062216	hypothetical protein
EG_04134	936	1137	1561	3001		0.0207536	0.0332996	0.0445678	0.0631113		0.623338	0.47746	0.526495	0.416254	0.422141	0.519649	1.12943	0.167651	1.55516	0.0469808	Clathrin interactor 1
EG_04149	1135	1055	3722	7233		0.0476324	0.0584817	0.201133	0.287905		0.237237	0.786009	1.88809	0.00401745	0.437684	0.497531	2.10493	0.00904829	2.5462	0.00118685	hypothetical protein
EG_04158	6005	1718	4227	4137		0.432661	0.1635	0.392164	0.282712		-1.46275	0.0805601	1.36816	0.0336014	-0.551881	0.392494	-0.114986	0.880639	-0.663286	0.370929	ATP synthase subunit g, mitochondrial
EG_04177	3730	10551	15261	14760		0.0407804	0.152369	0.214845	0.153057		1.84282	0.027107	0.601726	0.336913	-0.568989	0.373274	2.42415	0.00212963	1.85874	0.0137263	conserved hypothetical protein
EG_04179	72	7322	1198	1302		0.000754316	0.101324	0.0161614	0.0129377		7.01078	3.72299e-11	-2.54235	0.000135569	-0.400731	0.547133	4.44803	7.10007e-06	4.05088	2.39894e-05	Solute carrier family 28 member 3
EG_04180	242	3052	1632	2192		0.00710673	0.118386	0.0617128	0.0610546		3.99936	2.43699e-05	-0.833857	0.192642	-0.0952254	0.88419	3.14511	0.000428129	3.05346	0.000366037	Solute carrier family 28 member 3
EG_04202	644	1639	1990	841		0.00898126	0.030192	0.035736	0.0111243		1.69037	0.0566544	0.349209	0.585927	-1.76342	0.00924041	2.01918	0.0153202	0.259338	0.756815	Homeobox protein SIX2
EG_04218	58	733	212	220		0.00152372	0.0254355	0.00717154	0.00548179		4.00238	0.000262442	-1.72049	0.0150836	-0.467393	0.558479	2.26148	0.0789713	1.79767	0.155767	hypothetical protein
EG_04219	556	4509	3054	1034		0.020964	0.224564	0.148275	0.0369779		3.36234	0.000199137	-0.492851	0.435591	-2.0833	0.00206864	2.84909	0.000698346	0.769373	0.35474	hypothetical protein
EG_04230	22302	3270	8469	23149		0.341525	0.0661436	0.166998	0.336229		-2.42712	0.00413428	1.44216	0.024181	0.929854	0.148258	-1.00537	0.183519	-0.0719298	0.921021	Annexin A6
EG_04249	38217	8339	30696	93585		0.156786	0.0451883	0.162156	0.364151		-1.85358	0.024972	1.94936	0.00252992	1.08739	0.0907309	0.0753799	0.918921	1.16636	0.111055	Leukocyte surface antigen CD53
EG_04256	1675	924	714	3406		0.0265789	0.0193666	0.0145888	0.0512614		-0.51551	0.551616	-0.302712	0.648268	1.73325	0.0099885	-0.838621	0.309217	0.898211	0.238096	Pyruvate kinase isozymes M1/M2
EG_04263	5155	1618	1321	1317		0.0317963	0.0131822	0.0104918	0.00770472		-1.32907	0.112515	-0.223325	0.729573	-0.525207	0.429295	-1.5728	0.0463072	-2.09442	0.00703351	hypothetical protein
EG_04266	208	980	651	877		0.00336811	0.0209609	0.0135739	0.0134693		2.57888	0.00799713	-0.520868	0.432395	-0.0909129	0.895207	2.03762	0.0325324	1.95029	0.0310084	nuclear hormone receptor
EG_04290	67	57	17	142		0.00527665	0.00592952	0.00172398	0.0106071		0.109487	0.959921	-1.67617	0.200388	2.54145	0.0262097	-1.58708	0.484529	0.957951	0.487229	Phorbol ester/diacylglycerol-binding protein unc-13
EG_04293	89	60	25	155		0.00325784	0.00290102	0.00117837	0.00538139		-0.226156	0.898851	-1.19378	0.329144	2.11144	0.0485488	-1.44033	0.45476	0.674684	0.603223	unc-13 (munc13)
EG_04294	861	494	223	1100		0.0127816	0.00968657	0.00426273	0.0154881		-0.458816	0.618901	-1.07821	0.132248	1.78156	0.0129697	-1.55743	0.0930761	0.227712	0.778853	Protein unc-13 homolog B
EG_04318	541	1723	1880	2464		0.0143577	0.0603996	0.0642461	0.062023		2.01391	0.0245493	0.195066	0.761183	-0.130563	0.841123	2.18858	0.0093929	2.0616	0.0108738	Selenide, water dikinase
EG_04345	1972	4190	2312	6357		0.0120067	0.0336969	0.0181261	0.0367106		1.42998	0.0883075	-0.788552	0.214833	0.938373	0.148955	0.621026	0.429171	1.56298	0.039589	Secretory phospholipase A2 receptor
EG_04349	4480	1836	1543	1684		0.030514	0.0165179	0.0135328	0.010879		-0.944246	0.256803	-0.181572	0.777782	-0.394678	0.549113	-1.14622	0.143407	-1.53731	0.0445203	Protein phosphatase 1 regulatory inhibitor subunit 16B
EG_04407	5286	2780	2449	1985		0.219558	0.15252	0.130982	0.0781998		-0.584405	0.477539	-0.113636	0.858396	-0.823886	0.20873	-0.71844	0.351344	-1.53874	0.0431738	glutamate receptor NMDA
EG_04408	2599	1696	579	1645		0.0639387	0.0551118	0.0183416	0.0383837		-0.273134	0.745203	-1.48124	0.0256476	0.98562	0.145923	-1.77478	0.0314174	-0.785576	0.304871	Glutamate [NMDA] receptor subunit epsilon-2
EG_04429	17642	6381	6908	6902		0.0857479	0.0409662	0.0432344	0.0318181		-1.12447	0.167784	0.183742	0.769658	-0.522086	0.415824	-0.96113	0.204158	-1.47963	0.0464922	Excitatory amino acid transporter 2
EG_04438	1888	27850	7702	3538		0.0293696	0.572244	0.154276	0.0522008		4.22543	3.56196e-06	-1.78512	0.00545371	-1.64313	0.0123613	2.41992	0.00242405	0.780369	0.303094	Sodium/glucose cotransporter 1
EG_04452	4106	1893	3229	1676		0.152291	0.0927402	0.154215	0.0589596		-0.774373	0.351933	0.839669	0.188643	-1.4669	0.0266907	0.0448976	0.953155	-1.41842	0.063579	Programmed cell death protein 6
EG_04468_EG_04469	2093	4433	1763	5618		0.00597524	0.0167165	0.00648095	0.0152122		1.4254	0.088756	-1.26099	0.0495229	1.15119	0.0784867	0.144004	0.855168	1.29878	0.0857812	E3 ubiquitin-protein ligase HUWE1
EG_04488	22561	4159	10201	29149		0.367288	0.089433	0.213841	0.450086		-2.09684	0.0121606	1.36366	0.032421	0.993904	0.12234	-0.753577	0.316725	0.243909	0.73661	Calpain
EG_04502	2	109	44	35		8.82067e-05	0.00634979	0.00249876	0.00146408		6.11087	0.00748519	-1.2395	0.210573	-0.850981	0.523819	4.85098	0.141415	4.00358	0.304806	hypothetical protein
EG_04534	393	1970	3578	1937		0.00968795	0.0641455	0.113574	0.045289		2.66828	0.0034871	0.930214	0.145284	-1.40616	0.0329721	3.5781	3.32319e-05	2.17552	0.00873896	Heat shock cognate 70 kDa protein
EG_04537	102	101	13	71		0.0202803	0.0265251	0.00332827	0.0133893		0.328473	0.824019	-2.88852	0.0136132	1.92848	0.17524	-2.58044	0.20065	-0.648385	0.660932	hypothetical protein
EG_04538	0	2	169	42		0	8.68298e-05	0.00715263	0.00130934		Inf	0.954715	6.47014	1.01183e-06	-2.52939	0.00831066	Inf	7.07348e-05	Inf	0.11029	hypothetical protein
EG_04543	51	1027	378	134		0.000474106	0.0126106	0.00452478	0.0011815		4.67448	1.54497e-05	-1.37272	0.043271	-2.01699	0.0103021	3.28136	0.00468705	1.26796	0.383723	Zinc finger protein 316
EG_04574	866	1063	3114	1238		0.085392	0.13845	0.395384	0.115783		0.638389	0.469714	1.61988	0.0130942	-1.85159	0.00575863	2.23787	0.00619253	0.389866	0.627734	Cysteine-rich PDZ-binding protein
EG_04593	3104	9404	5526	9592		0.0198488	0.0794304	0.0455014	0.0581763		1.94183	0.0204895	-0.697783	0.267468	0.274764	0.669371	1.22365	0.11324	1.502	0.0454443	DNA-directed RNA polymerase II subunit RPB2
EG_04594	2655	39277	3617	4367		0.0459139	0.897179	0.0805433	0.0716287		4.22959	3.35491e-06	-3.37156	7.964e-07	-0.248983	0.698905	0.837626	0.27967	0.592224	0.428954	Glutamate dehydrogenase 1, mitochondrial
EG_04616	3980	1865	961	1460		0.00683437	0.00423014	0.0021249	0.00237789		-0.750906	0.366993	-0.887311	0.17199	0.0825279	0.904055	-1.65862	0.0382697	-1.57251	0.041008	Transcriptional enhancer factor TEF-5
EG_04630	3447	601	782	740		0.0200256	0.00461189	0.00584993	0.00407755		-2.17722	0.0130492	0.44906	0.502665	-0.600476	0.380616	-1.74856	0.0307123	-2.34545	0.00331442	Peptidase inhibitor 16
EG_04634	3356	1562	4849	5703		0.21536	0.132399	0.400678	0.347112		-0.760662	0.364001	1.70355	0.00867569	-0.286798	0.654867	0.922488	0.230515	0.639272	0.389921	Epididymal secretory protein E1
EG_04637	5840	3790	15586	11422		0.0711383	0.0609804	0.24447	0.131964		-0.281084	0.731218	2.10924	0.0011911	-0.969268	0.131855	1.80775	0.0192368	0.842068	0.252862	Dynein light chain 1, cytoplasmic
EG_04643	279	336	99	680		0.00302939	0.00481894	0.00138416	0.007003		0.610883	0.557697	-1.6937	0.0301985	2.2592	0.00350782	-1.10322	0.347769	1.15956	0.198579	WD repeat and FYVE domain-containing protein 3
EG_04645	4955	716	1890	5423		0.0153398	0.00292786	0.00753424	0.0159236		-2.44817	0.00503532	1.46961	0.0258176	0.999873	0.125481	-0.998955	0.198768	0.00449949	0.995454	Apolipophorins
EG_04649	337	46	215	461		0.00666767	0.00120216	0.00547751	0.00865105		-2.53036	0.0455538	2.29389	0.00909096	0.579598	0.44126	-0.256868	0.807409	0.326312	0.724897	Dynein light chain 1, cytoplasmic
EG_04650	5531	2303	5716	6089		0.153859	0.0846199	0.204744	0.160653		-0.921339	0.265307	1.38075	0.0313145	-0.429633	0.503279	0.439009	0.563039	0.0129583	0.98624	Dynein light chain 1, cytoplasmic
EG_04654	7939	2232	5255	11161		0.0663442	0.0246373	0.0565472	0.0884635		-1.48793	0.0737526	1.30461	0.0417182	0.565871	0.378871	-0.203723	0.78849	0.36573	0.617102	Leucine-rich repeat-containing protein 16C
EG_04658	1359	745	2115	1250		0.0286155	0.0207204	0.0573447	0.0249641		-0.524546	0.55145	1.5746	0.0168879	-1.27956	0.0545959	1.02966	0.197356	-0.246324	0.754738	conserved hypothetical protein
EG_04666	65	64	135	42		0.00421576	0.00548282	0.0112745	0.00258366		0.320319	0.86009	1.14607	0.207522	-2.20533	0.0269072	1.44599	0.306907	-0.755757	0.681589	hypothetical protein
EG_04668	5945	1341	5419	4740		0.209603	0.0624505	0.246017	0.158507		-1.80568	0.0329421	2.08397	0.00150484	-0.713972	0.268428	0.257894	0.733615	-0.452496	0.540307	hypothetical protein
EG_04685	194	79	37	22		0.00303211	0.00163091	0.000744638	0.000326129		-0.953445	0.473656	-1.02507	0.344369	-1.27085	0.396882	-1.99892	0.165576	-3.26619	0.0234599	similar to arrestin1
EG_04702	866	2236	429	539		0.00326153	0.0111234	0.00208047	0.00192538		1.71117	0.0491659	-2.31261	0.000648869	-0.191525	0.78913	-0.621846	0.48123	-0.809788	0.336284	Tyrocidine synthase 3
EG_04723	436	834	1105	1049		0.0281276	0.0710679	0.091793	0.0641868		1.27841	0.169199	0.475184	0.469364	-0.595864	0.374544	1.73319	0.0460087	1.14091	0.176498	Presqualene diphosphate phosphatase
EG_04732	807	1610	2902	2095		0.0586086	0.154445	0.271385	0.14431		1.33911	0.126295	0.919243	0.151698	-0.990929	0.13047	2.23795	0.00638421	1.2506	0.114393	lipopolysaccharide-induced transcription factor regulating tumor necrosis
EG_04749	908	2752	1339	3113		0.0072515	0.0290303	0.0137697	0.0235801		1.9424	0.0252608	-0.970068	0.131703	0.696317	0.289254	0.951936	0.247769	1.65183	0.035158	Helicase SKI2W
EG_04767	353	701	417	1397		0.00638053	0.0167364	0.00970552	0.0239498		1.33243	0.162432	-0.680111	0.318543	1.22338	0.0759253	0.631923	0.507631	1.85889	0.0277259	Chromatin assembly factor 1 subunit B
EG_04778	1409	2453	3598	2508		0.0704215	0.161939	0.231556	0.11889		1.14256	0.178294	0.621904	0.327372	-1.04149	0.110859	1.74407	0.028585	0.706159	0.358552	16 kDa calcium-binding protein
EG_04781	4069	4180	7168	3483		0.149246	0.202512	0.338542	0.121169		0.381515	0.641306	0.847324	0.179966	-1.56207	0.0172154	1.20844	0.115496	-0.35005	0.638566	16 kDa calcium-binding protein
EG_04787	1932	1667	4401	3656		0.0874333	0.0996474	0.256461	0.156928		0.129846	0.877944	1.46983	0.0227546	-0.788397	0.223522	1.57928	0.04456	0.794464	0.293958	Glutathione S-transferase class-mu 28 kDa isozyme (Fragment)
EG_04812	55	226	48	114		0.000791297	0.00429483	0.00088924	0.00155563		2.38151	0.0692198	-2.16596	0.013001	0.727095	0.49251	0.195147	0.928203	0.925824	0.538332	hypothetical protein
EG_04814	5	49	279	2936		9.78099e-05	0.0012661	0.00702777	0.0544744		3.63547	0.197865	2.57867	0.00234439	2.87468	4.85575e-05	6.19374	5.8161e-05	9.072	7.54858e-15	GLIPR1-like protein 1
EG_04816	687	2004	3925	6961		0.0101078	0.0389458	0.0743604	0.0971398		1.88719	0.0323281	1.03907	0.104062	0.30577	0.635684	2.90585	0.000479445	3.21521	7.20251e-05	hypothetical protein
EG_04819	1584	1308	2669	1417		0.0230629	0.0251552	0.050039	0.0195683		0.0664769	0.93846	1.09819	0.0887698	-1.43429	0.0308445	1.14427	0.148267	-0.286439	0.713339	UPF0451 protein C17orf61 homolog
EG_04823	119	145	31	199		0.0033933	0.0054614	0.00113825	0.0053821		0.627778	0.632817	-2.15646	0.027518	2.1616	0.0297457	-1.54908	0.36151	0.6161	0.602163	hypothetical protein
EG_04848	5434	6769	7101	3998		0.144636	0.237981	0.243376	0.100931		0.659615	0.418132	0.138336	0.82549	-1.34958	0.0384913	0.777551	0.30653	-0.568443	0.443515	Neuronal calcium sensor 2
EG_04857	580	170	63	242		0.00885955	0.00343	0.00123915	0.00350609		-1.42783	0.165949	-1.36285	0.122083	1.42075	0.111562	-2.81109	0.00960158	-1.38675	0.134226	Uncharacterized protein C15orf60 homolog
EG_04862	19505	58816	113909	61230		0.229452	0.913907	1.72546	0.683178		1.93505	0.0193086	1.02286	0.103673	-1.4164	0.0286083	2.93751	0.00022845	1.52469	0.0391657	Tryptase
EG_04864	1517	2491	3720	2601		0.0402894	0.0873856	0.127218	0.0655193		1.05819	0.211049	0.647834	0.307538	-1.03707	0.112134	1.68563	0.0337452	0.652139	0.394876	Protein FAM76A
EG_04883	2720	5163	9690	3953		0.199935	0.501284	0.91716	0.275595		1.26729	0.126946	0.977544	0.121924	-1.81438	0.0058911	2.22443	0.00478339	0.413635	0.580714	Dynein light chain 1, cytoplasmic
EG_04903	1515	3753	3633	2511		0.020607	0.0674282	0.0636309	0.0323946		1.65141	0.051501	0.0223735	0.972174	-1.05373	0.106765	1.65339	0.0372648	0.603238	0.431592	Heat shock cognate 70 kDa protein
EG_04915	1619	4219	2417	3710		0.00907949	0.0312525	0.0174539	0.0197339		1.72448	0.041723	-0.734427	0.247474	0.0973696	0.882256	0.969658	0.220421	1.07061	0.160145	Protein dpy-19 homolog 2
EG_04919	116	12	6	3		0.00227408	0.000310735	0.000151461	5.57818e-05		-2.93033	0.133032	-0.930744	0.755387	-1.52083	0.768571	-3.88147	0.0663332	-5.39873	0.0104377	hypothetical protein
EG_04928	1859	2746	4205	3146		0.0248677	0.0485197	0.0724308	0.0399153		0.905492	0.280453	0.684031	0.280665	-0.939419	0.148445	1.56912	0.0462177	0.633285	0.404054	Pre-mRNA-splicing factor ISY1 homolog
EG_04930	170	9	6	0		0.00405872	0.000283821	0.000184456	0		-3.89678	0.028747	-0.515706	0.905209	#NAME?	0.477198	-4.43288	0.0164873	#NAME?	0.000116546	hypothetical protein
EG_04935	7283	3306	15004	5933		0.219003	0.131312	0.580963	0.169215		-0.796759	0.331111	2.25144	0.000579793	-1.85935	0.00471278	1.43429	0.0605171	-0.421478	0.566706	Gamma-aminobutyric acid receptor-associated protein-like 1
EG_04936	7304	1155	1552	1301		0.208929	0.0436397	0.0571651	0.0352972		-2.31811	0.00688759	0.495492	0.444092	-0.77534	0.242925	-1.84301	0.0192592	-2.61477	0.000872285	hypothetical protein
EG_04939	13425	4991	31567	30148		0.238745	0.117238	0.72286	0.508513		-1.08483	0.18413	2.73027	3.99866e-05	-0.587187	0.357329	1.62504	0.0334268	1.04143	0.155286	Hydatid disease diagnostic antigen P-29
EG_04940	345	742	236	1494		0.00251008	0.00713072	0.00221096	0.0103096		1.44751	0.128327	-1.58338	0.0242393	2.14149	0.00259975	-0.156266	0.882161	1.98881	0.0184018	conserved hypothetical protein
EG_04941	70	62	2356	394		0.00410801	0.00480603	0.178037	0.0219308		0.1676	0.930599	5.31718	1.32985e-11	-3.1009	1.28212e-05	5.46438	1.98015e-08	2.36706	0.0320117	hypothetical protein
EG_04944	326	1125	575	780		0.00215705	0.00983231	0.00489904	0.00489509		2.12967	0.022833	-0.899035	0.176177	-0.08092	0.907861	1.21023	0.192674	1.1329	0.198066	Abnormal spindle-like microcephaly-associated protein homolog (Fragment)
EG_04945	1430	559	1255	616		0.0724665	0.0374174	0.0818928	0.0296078		-1.01241	0.25597	1.23602	0.0634797	-1.54752	0.0241028	0.203216	0.801628	-1.34072	0.0999112	Fatty acid-binding protein homolog 1
EG_04946	88838	16517	57169	24173		0.881963	0.216593	0.730824	0.227618		-2.08454	0.012093	1.86054	0.00380292	-1.76267	0.00699626	-0.2444	0.743168	-2.00349	0.00750505	Fatty acid-binding protein homolog 1
EG_04947	237	18	130	109		0.00975488	0.000978604	0.00688997	0.00425524		-3.37613	0.025162	2.9217	0.00576924	-0.775016	0.39294	-0.474832	0.686838	-1.24627	0.276405	Fatty acid-binding protein homolog 2
EG_04962	2128	738	813	712		0.0334751	0.0153344	0.016468	0.0106232		-1.18512	0.172662	0.208891	0.754195	-0.71221	0.298648	-0.996627	0.220243	-1.70526	0.033147	Histone acetyltransferase MYST4
EG_04966	5022	366	382	966		0.0109476	0.00105387	0.00107228	0.0019973		-3.43566	0.000163867	0.130985	0.856044	0.817618	0.242066	-3.32507	9.03527e-05	-2.50387	0.00154818	BTB and MATH domain-containing protein 43
EG_04982	216	2423	1103	1767		0.00178133	0.026394	0.011713	0.0138214		3.83038	5.78508e-05	-1.06611	0.0995292	0.159037	0.812407	2.74387	0.00268548	2.90649	0.000814122	L-asparaginase
EG_04989	1335	1236	2427	4897		0.041095	0.050256	0.0962008	0.142976		0.231526	0.788445	1.04275	0.106453	0.491892	0.448481	1.25388	0.116251	1.74935	0.0232486	Glycoprotein-N-acetylgalactosamine 3-beta-galactosyltransferase 1
EG_04993	964	427	1590	2652		0.0245111	0.0143408	0.0520576	0.0639563		-0.83211	0.367217	1.96598	0.00366154	0.217222	0.74149	1.11347	0.172861	1.33427	0.0880297	Glycoprotein-N-acetylgalactosamine 3-beta-galactosyltransferase 1
EG_05006	240	781	743	466		0.00256535	0.0110268	0.0102265	0.00472439		2.04497	0.0358967	-0.0027039	0.999028	-1.19386	0.0885584	2.02187	0.0299176	0.831589	0.382182	hypothetical protein
EG_05022	19921	9017	5793	24847		0.0307666	0.0183947	0.0115205	0.0363971		-0.800884	0.322496	-0.56908	0.365085	1.57986	0.0153578	-1.39036	0.0685003	0.193075	0.790175	Basement membrane-specific heparan sulfate proteoglycan core protein
EG_05054	819	2780	1967	1639		0.01307	0.0585999	0.04042	0.0248081		2.10584	0.0159006	-0.429831	0.499846	-0.784013	0.234015	1.65561	0.0437317	0.875174	0.271879	Leucine-rich repeat transmembrane protein FLRT1
EG_05074	541	978	1610	1472		0.00454501	0.0108527	0.0174166	0.0117292		1.19689	0.188342	0.788411	0.225425	-0.650115	0.325487	1.9649	0.0200668	1.31837	0.107416	2-aminoethanethiol dioxygenase
EG_05079	8181	4760	3538	2237		0.0502563	0.0386235	0.0279861	0.0130339		-0.438629	0.58995	-0.358771	0.569526	-1.1822	0.071376	-0.817799	0.284227	-1.99642	0.00901026	Beta-1,3-galactosyl-O-glycosyl-glycoprotein beta-1,6-N-acetylglucosaminyltransferase 3
EG_05085	218	465	490	165		0.0155529	0.0438197	0.0450145	0.0111651		1.43559	0.161917	0.144807	0.835881	-2.09115	0.00601816	1.56	0.110638	-0.527569	0.634044	Neuropeptide F
EG_05097	0	16	57	11		0	0.00136341	0.00473502	0.000673074		Inf	0.396866	1.90215	0.146122	-2.89429	0.0440354	Inf	0.0265089	Inf	0.624128	RWD domain-containing protein 4A
EG_05105	279	78	129	53		0.00327045	0.0012077	0.00194713	0.000589255		-1.49603	0.227267	0.795081	0.375962	-1.80414	0.0656397	-0.72135	0.526629	-2.52191	0.0360473	Probable ribosome biogenesis protein RLP24
EG_05117	270	17	46	77		0.00347876	0.000289315	0.000763167	0.000940969		-3.64667	0.0130592	1.50536	0.275806	0.222392	0.860409	-2.16171	0.0950771	-1.93574	0.0959036	Putative death domain-containing protein FLJ16686
EG_05124	47	170	1213	496		0.00343395	0.0164061	0.114119	0.0343718		2.19749	0.121881	2.90423	5.15822e-05	-1.811	0.0090851	5.08132	6.91201e-07	3.2739	0.00303772	hypothetical protein
EG_05129	2075	2481	718	2637		0.0253099	0.0399724	0.0112771	0.0305075		0.600497	0.4727	-1.71961	0.00918552	1.35601	0.0432052	-1.13951	0.163952	0.22008	0.772041	Protein pangolin, isoform J
EG_05130	85	205	41	228		0.00758027	0.0241479	0.00470815	0.0192852		1.61278	0.205714	-2.25267	0.0121279	1.95451	0.0380836	-0.660295	0.716298	1.29779	0.278826	hypothetical protein
EG_05145	1758	2207	2419	7099		0.0150826	0.0250104	0.0267235	0.0577668		0.670838	0.42561	0.201581	0.751821	1.03237	0.112405	0.852019	0.279929	1.88797	0.0136735	SH3 and multiple ankyrin repeat domains protein 3
EG_05169	16994	2624	5007	9961		1.51552	0.309094	0.574968	0.842543		-2.3525	0.00543996	1.00144	0.115568	0.471512	0.463541	-1.37146	0.0726969	-0.89637	0.221513	hypothetical protein
EG_05170	3545	843	1640	2565		0.364367	0.114449	0.217054	0.250054		-1.72949	0.044511	1.02935	0.115476	0.124431	0.850959	-0.720546	0.357225	-0.592533	0.430634	hypothetical protein
EG_05187	160	390	499	300		0.00526846	0.0169625	0.0211575	0.00936933		1.62809	0.130532	0.424822	0.541143	-1.25491	0.0855072	2.03251	0.0427629	0.781184	0.459609	RalBP1-associated Eps domain-containing protein 1
EG_05188	100	326	390	223		0.00437849	0.018854	0.0219882	0.0092609		2.04756	0.0761883	0.327859	0.645848	-1.32726	0.0787243	2.35502	0.0298051	1.03134	0.381868	hypothetical protein
EG_05226	2224	4972	1867	6131		0.00689392	0.0203575	0.00745207	0.0180255		1.50336	0.0724253	-1.34385	0.0364228	1.19457	0.0677434	0.139109	0.859558	1.33726	0.0764829	E3 ubiquitin-protein ligase hyd
EG_05231	7462	1605	7073	6574		0.0899923	0.0255674	0.109839	0.0751976		-1.8743	0.026291	2.20901	0.000778478	-0.626383	0.329622	0.314304	0.677061	-0.308498	0.67446	Sodium/potassium-transporting ATPase subunit beta-1
EG_05250	4315	2135	5143	4472		0.124015	0.0810496	0.190331	0.121904		-0.672438	0.417195	1.33763	0.0370338	-0.722522	0.263098	0.644793	0.398467	-0.074147	0.920584	Ubiquitin-conjugating enzyme E2 N
EG_05257	385	7	5	2		0.00692796	0.000166381	0.000115855	3.41349e-05		-5.43867	0.000247993	-0.41617	0.95513	-1.84276	0.771609	-5.87524	9.11806e-05	-7.71442	9.44435e-07	hypothetical protein
EG_05274	2248	2100	3902	1867		0.0229694	0.0283422	0.0513383	0.0180935		0.244434	0.77013	0.963081	0.131288	-1.58432	0.016658	1.18712	0.128005	-0.393627	0.606543	Protein rolling stone
EG_05292	202	23	35	7		0.00251965	0.000378947	0.000562158	8.28154e-05		-2.79196	0.0680442	0.674977	0.644691	-2.84276	0.112933	-2.13738	0.136699	-4.97656	0.00196775	hypothetical protein
EG_05317	6833	1606	2832	3839		0.0538256	0.0167103	0.0287258	0.0286827		-1.74636	0.038016	0.887606	0.166224	-0.0819229	0.898608	-0.879154	0.252191	-0.957495	0.197937	Papilin
EG_05322	493	394	1011	453		0.00664368	0.00701325	0.0175434	0.00579007		0.0192946	0.98641	1.42877	0.0353824	-1.67903	0.016208	1.42767	0.0988944	-0.247783	0.782563	Tetratricopeptide repeat protein 25
EG_05348	841	2390	1680	2067		0.00896572	0.0336549	0.0230621	0.0209004		1.84952	0.0337788	-0.439293	0.492048	-0.221755	0.734897	1.38983	0.0908695	1.17165	0.138341	S-adenosylmethionine decarboxylase proenzyme 2
EG_05356	4136	966	4172	4110		0.0469986	0.0144991	0.0610449	0.0442966		-1.75545	0.0402452	2.1799	0.000991035	-0.542433	0.400662	0.404047	0.597125	-0.134804	0.856172	Transforming growth factor-beta-induced protein ig-h3
EG_05362	1663	1176	3776	1719		0.16398	0.153168	0.479438	0.160768		-0.157213	0.855536	1.75223	0.00729077	-1.65612	0.0125717	1.57461	0.046365	-0.0779252	0.920317	conserved hypothetical protein
EG_05365	346	614	132	550		0.00830977	0.0194779	0.00408214	0.0125285		1.17015	0.224987	-2.14844	0.00353758	1.53806	0.0449709	-0.99869	0.361128	0.542953	0.548543	hypothetical protein
EG_05369	146	24	116	421		0.00989246	0.00214795	0.0101207	0.0270556		-2.26218	0.174361	2.34227	0.0252126	1.33886	0.0908064	0.0597002	0.968997	1.40215	0.166261	hypothetical protein
EG_05415	1154	668	559	119		0.189138	0.144614	0.117974	0.0184988		-0.446037	0.617167	-0.187743	0.782436	-2.75272	0.00038417	-0.654179	0.442222	-3.40332	0.000246533	hypothetical protein
EG_05426	278	2145	1803	793		0.0378843	0.386102	0.316381	0.102497		3.29051	0.000434057	-0.181322	0.777051	-1.70584	0.0119451	3.08879	0.000463617	1.38653	0.119365	Dynein light chain 1, cytoplasmic
EG_05427	4552	8516	17626	8419		0.0724205	0.17896	0.361089	0.127041		1.24636	0.129447	1.11871	0.0766495	-1.58682	0.0149807	2.34468	0.00284243	0.761442	0.302781	Dynein light chain 2, cytoplasmic
EG_05430	518	329	1166	1432		0.0167683	0.0140675	0.0486025	0.0439669		-0.312178	0.753093	1.89466	0.00573756	-0.224368	0.735556	1.56209	0.0681877	1.3413	0.102744	Dynein light chain 1, cytoplasmic
EG_05434	38	3	6	190		0.0025463	0.000265527	0.0005177	0.0120754		-3.32028	0.378133	1.06926	0.843219	4.46406	0.000243419	-2.27142	0.509717	2.19622	0.111954	hypothetical protein
EG_05442	57	31	134	402		0.00424992	0.00305301	0.012865	0.0284286		-0.536007	0.808509	2.18115	0.0272452	1.06413	0.175823	1.62474	0.260173	2.69246	0.0165185	hypothetical protein
EG_05443	20	28	115	308		0.00182382	0.00337265	0.0135037	0.0266396		0.828113	0.780711	2.10739	0.0406022	0.900464	0.271224	2.91511	0.0895144	3.81915	0.00373565	hypothetical protein
EG_05444	863	1221	3900	4448		0.0753009	0.140723	0.438182	0.368111		0.843317	0.337225	1.74467	0.00749356	-0.331149	0.607044	2.56759	0.00174545	2.24002	0.00451778	hypothetical protein
EG_05445	2205	235	1541	440		0.0375958	0.00529249	0.0338325	0.00711554		-2.88736	0.00195288	2.78239	7.53739e-05	-2.32912	0.000874662	-0.125368	0.875244	-2.45091	0.00298242	hypothetical protein
EG_05449	3455	119	3519	4924		0.14807	0.00673637	0.194195	0.200152		-4.51697	3.99472e-06	4.95539	6.41922e-11	-0.0361669	0.954542	0.418024	0.586532	0.385438	0.604134	hypothetical protein
EG_05478	2392	1553	1630	5865		0.0229096	0.0196467	0.0201023	0.053278		-0.280473	0.739638	0.139071	0.829419	1.32643	0.0433295	-0.161802	0.838365	1.16821	0.120398	Adenosylhomocysteinase A
EG_05518	1111	972	680	272		0.0170998	0.0197608	0.0134768	0.00397074		0.149856	0.86473	-0.446165	0.500852	-1.84276	0.0111045	-0.316708	0.708175	-2.15589	0.0134205	Clavesin-2
EG_05526	3829	1588	949	1419		0.024541	0.0134437	0.00783202	0.00862607		-0.92707	0.267985	-0.673474	0.300363	0.0595624	0.931517	-1.62094	0.0429955	-1.5578	0.0431586	Nuclear receptor subfamily 5 group A member 2
EG_05528	63	1306	1796	1532		0.00100759	0.0275898	0.0369872	0.0232395		4.71635	7.35119e-06	0.528889	0.411904	-0.750203	0.255809	5.22484	1.13666e-07	4.47821	3.16865e-06	Solute carrier family 43 member 3
EG_05529_EG_05530	2887	3371	1209	3158		0.00716781	0.011055	0.00386516	0.00743662		0.566292	0.493195	-1.41011	0.0295846	0.864365	0.189484	-0.864213	0.276207	0.00373344	0.996554	Zinc finger protein 287
EG_05554	4542	7764	2825	8283		0.0287612	0.0649391	0.0230345	0.0497475		1.11616	0.173732	-1.38929	0.0298546	1.03107	0.112161	-0.293533	0.703086	0.741119	0.315829	VWFA and cache domain-containing protein 1
EG_05555	181	76	319	230		0.00646294	0.00358448	0.0146671	0.00778938		-0.909232	0.503076	2.13874	0.00773233	-0.992755	0.193956	1.20911	0.251086	0.219938	0.842584	conserved hypothetical protein
EG_05559	2303	831	878	792		0.00982821	0.00468427	0.00482476	0.00320575		-1.12791	0.1912	0.148629	0.823171	-0.669553	0.325526	-0.999678	0.216225	-1.66565	0.0361093	Glycine receptor subunit alpha-3
EG_05573	7497	2220	1922	6207		0.0810881	0.0317164	0.0267685	0.0636759		-1.41307	0.0891781	-0.138695	0.828475	1.17046	0.0732686	-1.57216	0.0438292	-0.398124	0.588098	Cytoplasmic dynein 1 light intermediate chain 1
EG_05583	1930	5088	4160	9292		0.0269676	0.0939059	0.0748478	0.123145		1.74118	0.0388285	-0.221259	0.725355	0.638573	0.321779	1.49953	0.0563136	2.14168	0.00528915	Heterogeneous nuclear ribonucleoprotein L
EG_05588	632	450	1181	600		0.013962	0.0131312	0.0335956	0.0125721		-0.147313	0.878355	1.46127	0.0300475	-1.49781	0.0292797	1.29356	0.125887	-0.200669	0.815677	Tyrosine-protein kinase Src42A
EG_05593	550	1734	668	2965		0.00299804	0.0124849	0.00468869	0.0153293		1.99929	0.0254468	-1.30693	0.047445	1.62928	0.015569	0.67196	0.445853	2.30482	0.00434528	Nucleosome-remodeling factor subunit BPTF
EG_05612	5265	890	785	1013		0.0267143	0.00596481	0.00512881	0.00487505		-2.22187	0.01004	-0.111856	0.867141	-0.152963	0.82173	-2.35413	0.00373777	-2.50351	0.00152195	AP-3 complex subunit sigma-1
EG_05620	3479	12392	16130	25281		0.072169	0.339546	0.430855	0.49741		2.17535	0.00975487	0.449594	0.472231	0.127475	0.842679	2.60455	0.0010409	2.7356	0.000417094	2-amino-3-ketobutyrate coenzyme A ligase, mitochondrial
EG_05624	470	2034	2653	1863		0.0079651	0.0455308	0.0578937	0.0299454		2.45627	0.00650476	0.452561	0.477542	-1.03083	0.116782	2.88844	0.000667512	1.86119	0.0233062	Uncharacterized sodium-dependent transporter MJ1319
EG_05626	2723	1268	3593	2013		0.305794	0.188088	0.519564	0.214412		-0.759956	0.368963	1.57189	0.0155624	-1.35667	0.0393645	0.791536	0.306559	-0.561556	0.459772	Uncharacterized protein C12orf31 homolog
EG_05636	7546	8933	29022	10891		0.502863	0.786305	2.49035	0.688374		0.586119	0.469594	1.76919	0.00584706	-1.93484	0.00326875	2.33491	0.00284036	0.403646	0.581356	hypothetical protein
EG_05661	661	2863	2053	2276		0.00794538	0.0454564	0.0317763	0.0259483		2.45749	0.0054862	-0.410538	0.51893	-0.372065	0.568653	2.02656	0.014755	1.65807	0.038258	Solute carrier family 28 member 3
EG_05668	6829	1512	1508	2595		0.0689634	0.0201685	0.0196094	0.0248555		-1.83253	0.0299521	0.0654347	0.920027	0.262266	0.690399	-1.78749	0.0232184	-1.52165	0.0439395	conserved hypothetical protein
EG_05686	3832	1705	3908	6313		0.027042	0.0158927	0.0355114	0.0422544		-0.825639	0.322697	1.26592	0.048961	0.171063	0.791664	0.419877	0.583651	0.594522	0.422429	hypothetical protein
EG_05710	399	11	16	12		0.023044	0.000839148	0.00118989	0.00065734		-4.83813	0.00059393	0.609825	0.795152	-0.93587	0.685536	-4.2487	0.00132935	-5.18099	6.2921e-05	hypothetical protein
EG_05716	350	6	6	4		0.0229457	0.000519571	0.000506506	0.000248723		-5.52356	0.000330739	0.0692564	1	-1.10579	0.828791	-5.4747	0.000277536	-6.57692	9.74202e-06	hypothetical protein
EG_05740	729	251	976	468		0.0458115	0.0208344	0.0789765	0.0278944		-1.19554	0.220993	2.02845	0.00367003	-1.5812	0.0233643	0.812506	0.33636	-0.765117	0.374059	Metal homeostasis factor ATX1
EG_05747	939	613	299	1226		0.0263625	0.0227322	0.0108092	0.0326464		-0.272551	0.764286	-0.966485	0.165473	1.51491	0.0311641	-1.25944	0.161683	0.259055	0.746792	Transforming growth factor-beta receptor-associated protein 1
EG_05755	4568	7350	9916	9412		0.176254	0.374595	0.492665	0.344445		1.02887	0.209348	0.50127	0.424179	-0.596089	0.352153	1.50974	0.049834	0.917232	0.215017	Succinate dehydrogenase [ubiquinone] cytochrome b small subunit B, mitochondrial
EG_05795	277	54	5	27		0.00247939	0.00063844	5.76283e-05	0.00022922		-2.01617	0.118905	-3.3637	0.0334674	1.91213	0.417289	-5.40027	0.000920318	-3.48456	0.00699494	hypothetical protein
EG_05822	2040	359	408	564		0.0278	0.00646204	0.00715938	0.00728983		-2.16383	0.0170262	0.253842	0.720596	-0.0537062	0.941912	-1.93038	0.0226306	-1.98051	0.0147995	Cyclic nucleotide-gated cation channel beta-1
EG_05835	2928	1245	3486	3773		0.119703	0.0672304	0.183512	0.146301		-0.891083	0.292055	1.55468	0.0167408	-0.406693	0.528842	0.643201	0.404965	0.24009	0.748375	tegumental protein
EG_05845	22	5	2	109		0.000670415	0.000201258	7.84788e-05	0.00315044		-1.79482	0.703106	-1.25267	0.859404	5.24735	0.00121345	-3.06789	0.58391	2.18305	0.209981	conserved hypothetical protein
EG_05847	382	230	582	1979		0.00589948	0.0046918	0.0115738	0.0289881		-0.389252	0.712946	1.40864	0.0473066	1.24485	0.0657883	0.99899	0.275504	2.24742	0.00683682	conserved hypothetical protein
EG_05852	15459	10965	9332	4182		0.262228	0.245679	0.203833	0.0672831		-0.152855	0.849882	-0.163391	0.793978	-1.67883	0.0105384	-0.336645	0.654454	-2.01189	0.00786478	Hexokinase
EG_05868	1781	726	3654	462		0.0244814	0.0131816	0.0646757	0.00602334		-0.951959	0.27562	2.40069	0.000337472	-3.50434	9.26419e-07	1.42833	0.0697675	-2.07243	0.0120282	hypothetical protein
EG_05871	226	609	750	620		0.0031823	0.0113269	0.0135986	0.00828035		1.77281	0.075571	0.369705	0.581651	-0.795455	0.249599	2.12211	0.0232279	1.33024	0.15117	Homeobox protein Nkx-6.1
EG_05879	811	1085	1428	662		0.0222035	0.0392366	0.0503419	0.0171903		0.762608	0.388981	0.465557	0.473293	-1.62993	0.0171207	1.20777	0.144238	-0.418577	0.616407	asparagine-rich protein
EG_05886	6457	2328	2197	2195		0.0291996	0.0139056	0.0127931	0.00941465		-1.12909	0.172636	-0.0142998	0.982853	-0.522146	0.424126	-1.16379	0.132734	-1.68235	0.0269183	F-box only protein 8
EG_05895	24530	2728	1741	579		0.223021	0.0327608	0.0203821	0.00499288		-2.82595	0.00100299	-0.578671	0.364877	-2.10911	0.00223085	-3.42502	2.98276e-05	-5.53055	3.55812e-10	Activated CDC42 kinase 1
EG_05911	2374	347	611	1946		0.016997	0.00328157	0.00563291	0.0132147		-2.43163	0.00735808	0.885493	0.200494	1.15044	0.0884412	-1.56653	0.0571142	-0.412515	0.588453	Sterile alpha and TIR motif-containing protein 1
EG_05921	473	62	49	138		0.0088439	0.00153121	0.00117972	0.00244729		-2.58881	0.025669	-0.27023	0.817317	0.972982	0.33638	-2.87944	0.0121934	-1.90288	0.0566851	Transforming protein RhoA
EG_05923	10409	4936	11317	8609		0.332515	0.208275	0.465515	0.260843		-0.733731	0.367429	1.26633	0.0462815	-0.915406	0.154935	0.512204	0.4958	-0.399621	0.584879	PDZ and LIM domain protein 2
EG_05927	929	966	2041	949		0.0140432	0.019288	0.0397277	0.0136063		0.399031	0.651713	1.14844	0.0777471	-1.62563	0.0158199	1.52707	0.0608948	-0.0949771	0.907948	hypothetical protein
EG_05979	2145	2785	4954	3555		0.0229616	0.0393786	0.0682859	0.0360942		0.719386	0.38873	0.900173	0.156385	-0.999576	0.123765	1.59916	0.0413041	0.603165	0.424058	Nucleoporin GLE1
EG_05990	3113	875	2950	2380		0.0245327	0.00910825	0.0299356	0.0177896		-1.48826	0.0831118	1.82262	0.00562983	-0.830586	0.203199	0.313953	0.68422	-0.513051	0.496481	hypothetical protein
EG_05991	2242	8039	4784	3015		0.0291759	0.138182	0.0801642	0.0372134		2.18492	0.0099299	-0.679542	0.280614	-1.18689	0.0689203	1.48497	0.0574769	0.301665	0.68972	hypothetical protein
EG_05992	397	1088	1369	715		0.00717227	0.0259631	0.0318471	0.0122517		1.79715	0.0518423	0.4007	0.537394	-1.45794	0.0322756	2.17746	0.0119921	0.723098	0.407649	hypothetical protein
EG_05994	8396	15329	20326	31035		0.262449	0.632918	0.818136	0.920128		1.21118	0.137676	0.476319	0.446075	0.0897377	0.889161	1.6671	0.0297604	1.76042	0.0183916	hypothetical protein
EG_05995	214	310	1051	1805		0.00355871	0.00680928	0.0225051	0.0284695		0.877344	0.416085	1.83068	0.0078433	0.259404	0.697481	2.68762	0.00338707	2.95061	0.000677727	hypothetical protein
EG_05998	1135	2418	3527	4191		0.0325432	0.0915759	0.130218	0.113974		1.43381	0.0945265	0.613884	0.333753	-0.271979	0.672895	2.02729	0.0118799	1.7589	0.0234056	hypothetical protein
EG_05999	1003	106	347	1519		0.0317619	0.00443376	0.0141493	0.0456234		-2.8995	0.00448281	1.78013	0.0215547	1.60928	0.0205973	-1.13977	0.198229	0.473094	0.549832	hypothetical protein
EG_06000	997	1567	5042	3559		0.0902391	0.18734	0.587629	0.305528		0.995026	0.251026	1.75525	0.00690802	-1.02336	0.115181	2.72987	0.000843061	1.7101	0.0284289	hypothetical protein
EG_06007	261	102	380	1581		0.00182031	0.00093965	0.00341263	0.0104583		-1.01279	0.405071	1.96669	0.0108443	1.53593	0.0263311	0.933493	0.346405	2.47301	0.00399353	Alpha-tocopherol transfer protein-like
EG_06024	230	216	106	492		0.00371443	0.00460765	0.0022043	0.00753622		0.252084	0.825035	-0.957711	0.238182	1.69376	0.0313683	-0.726026	0.549063	0.971318	0.306153	Rho GTPase-activating protein 190
EG_06032	125	509	106	694		0.00300804	0.016179	0.00328459	0.0158401		2.36842	0.0263877	-2.19434	0.00368717	2.19004	0.00439464	0.15368	0.914958	2.3473	0.0150298	Kin of IRRE-like protein 2
EG_06033	26	60	14	126		0.00230174	0.0070161	0.00159593	0.0105798		1.54914	0.457715	-2.03028	0.125754	2.64909	0.0278635	-0.501541	0.895541	2.15113	0.186133	conserved hypothetical protein
EG_06037	542	858	939	501		0.0468428	0.0979471	0.104498	0.0410681		1.00537	0.272088	0.199404	0.763001	-1.42715	0.0400592	1.18438	0.169938	-0.239189	0.786421	hypothetical protein
EG_06049	1079	217	252	572		0.00453084	0.00120359	0.00136257	0.00227812		-1.97124	0.0401546	0.284985	0.707999	0.661759	0.366871	-1.70666	0.0585781	-1.04131	0.20876	conserved hypothetical protein
EG_06052	13799	2678	2046	3889		0.156411	0.0400952	0.0298626	0.0418102		-2.02265	0.0158551	-0.319093	0.616354	0.405761	0.533406	-2.36214	0.00283044	-1.9528	0.00983828	Integrator complex subunit 6
EG_06064	434	707	1472	1159		0.0194953	0.0419489	0.0851431	0.0493796		1.0467	0.265172	1.12725	0.0870326	-0.865729	0.194209	2.15355	0.0122221	1.29141	0.124082	hypothetical protein
EG_06068	2236	625	844	706		0.0180474	0.0066632	0.00877172	0.00540468		-1.49631	0.0876056	0.502643	0.451284	-0.778407	0.255728	-1.01406	0.21087	-1.78889	0.0254286	hypothetical protein
EG_06069	109	1	1	0		0.0101692	0.000123232	0.000120133	0		-6.4255	0.0171309	0.0692564	1	#NAME?	0.982673	-6.37664	0.018142	#NAME?	0.00203014	hypothetical protein
EG_06075	1233	1637	2934	5242		0.0434719	0.0762352	0.133201	0.175294		0.751568	0.380917	0.911071	0.155196	0.316416	0.625295	1.64224	0.0403865	1.96224	0.0113531	Annexin A7
EG_06083	2889	1759	5448	3357		0.125139	0.100641	0.303868	0.137918		-0.373128	0.655835	1.70023	0.00868407	-1.21939	0.0614167	1.3067	0.0916482	0.0908957	0.903847	Ubiquitin-conjugating enzyme E2 G1
EG_06098	2682	1826	5100	2790		0.0249196	0.0224101	0.0610174	0.0245873		-0.211936	0.800634	1.55107	0.0162611	-1.39106	0.0337798	1.31873	0.0893834	-0.0687507	0.927704	conserved hypothetical protein
EG_06113	1575	4224	3320	2090		0.0363161	0.128648	0.0985729	0.0457076		1.76594	0.0373124	-0.27817	0.659573	-1.18851	0.0702674	1.46738	0.0638417	0.282444	0.713748	hypothetical protein
EG_06127	4349	1891	1840	1501		0.0324394	0.018631	0.0176727	0.0106191		-0.858848	0.301855	0.0298128	0.963716	-0.814614	0.217548	-0.849434	0.275088	-1.66047	0.0308868	Phosphatidylserine decarboxylase proenzyme
EG_06134	4889	2368	1622	1051		0.0231263	0.0147955	0.00987957	0.00471534		-0.703184	0.394719	-0.476639	0.45632	-1.14684	0.0866612	-1.20022	0.124788	-2.34348	0.00288338	5-hydroxytryptamine receptor 1
EG_06149	1075	302	241	229		0.0136334	0.00505898	0.00393562	0.00275457		-1.48903	0.11249	-0.256259	0.730823	-0.594518	0.448601	-1.76569	0.0512191	-2.35662	0.00776252	Mannose-1-phosphate guanyltransferase beta
EG_06151	207	367	702	451		0.00471914	0.0110515	0.0206078	0.00975199		1.16884	0.269787	1.00495	0.143199	-1.15918	0.0993288	2.15338	0.0229657	0.99779	0.303167	hypothetical protein
EG_06162	1124	1326	1767	785		0.102499	0.159719	0.207487	0.0678963		0.581125	0.502082	0.483478	0.453112	-1.69137	0.0127129	1.0442	0.196524	-0.643584	0.42768	Probable dynein light chain
EG_06164	24	15	128	53		0.00151869	0.00125375	0.0104296	0.00318095		-0.335385	0.936398	3.16237	0.00355247	-1.79291	0.067724	2.80658	0.0843208	1.01725	0.6458	Dynein light chain 1, cytoplasmic
EG_06165	540	399	3349	1853		0.0264087	0.0257743	0.210896	0.0859512		-0.093884	0.92522	3.13853	6.00716e-06	-1.3747	0.0371795	3.02424	0.000333697	1.65312	0.0420872	Dynein light chain LC6, flagellar outer arm
EG_06168	970	396	1085	1577		0.0167905	0.00905418	0.0241837	0.025891		-0.949798	0.305467	1.52338	0.0247643	0.0186555	0.980109	0.553182	0.503872	0.575419	0.466977	Zinc transporter ZIP10
EG_06170	1768	3988	2094	5576		0.00833064	0.0248206	0.012705	0.0249197		1.51623	0.0719332	-0.860148	0.177004	0.892137	0.170543	0.635687	0.420983	1.53141	0.0443656	E3 ubiquitin-protein ligase UBR3
EG_06191	954	2121	3343	3039		0.0144571	0.0424556	0.0652335	0.0436805		1.49537	0.0840333	0.725655	0.25456	-0.658379	0.310344	2.20063	0.00682254	1.54583	0.048082	Zinc finger protein 445
EG_06210	319	91	460	88		0.0257931	0.00971886	0.047893	0.00674869		-1.46693	0.217417	2.40695	0.00177217	-2.90689	0.000290912	0.919621	0.333959	-1.98369	0.0740685	Dynein heavy chain 3, axonemal
EG_06211	94	110	23	257		0.000491552	0.000759792	0.000154871	0.00127467		0.569458	0.693709	-2.18854	0.0407703	2.96123	0.00260203	-1.63948	0.392044	1.32533	0.251445	Dynein heavy chain 7, axonemal
EG_06216	3141	1316	6838	4133		0.0971821	0.0537818	0.272426	0.121285		-0.912378	0.27938	2.44667	0.000227748	-1.24722	0.0552694	1.51389	0.0508091	0.270259	0.717269	conserved hypothetical protein
EG_06252	1089	415	462	254		0.0130255	0.00655655	0.00711556	0.00288154		-1.04913	0.25312	0.224038	0.748988	-1.3839	0.0616998	-0.845495	0.327863	-2.22581	0.0111963	Heat shock cognate 70 kDa protein
EG_06276	991	596	1517	1739		0.00488853	0.0038834	0.00963587	0.00813632		-0.390886	0.665935	1.41709	0.0328443	-0.323795	0.62284	1.00581	0.218113	0.685594	0.384041	Hippocalcin-like protein 1
EG_06294	17951	8088	4065	4642		0.0586207	0.0348871	0.0170932	0.0143778		-0.807523	0.318946	-0.923271	0.144331	-0.329341	0.608787	-1.75119	0.0232829	-2.07695	0.00610752	conserved hypothetical protein
EG_06311	259	86	460	762		0.00755111	0.00331185	0.0172691	0.0210712		-1.24786	0.315189	2.48848	0.00129755	0.207325	0.769553	1.22023	0.208269	1.43113	0.11117	Tetraspanin-7
EG_06312	50	15	279	1202		0.00177143	0.000701952	0.012728	0.0403909		-1.39428	0.59056	4.28649	7.35309e-06	1.58627	0.0246587	2.87181	0.0197428	4.46166	7.07355e-06	hypothetical protein
EG_06316	1572	212	1623	2631		0.0804468	0.0143302	0.106949	0.127703		-2.54778	0.00707179	3.00578	2.21715e-05	0.176116	0.789432	0.437606	0.583502	0.617303	0.41992	hypothetical protein
EG_06357	421	253	755	951		0.00836146	0.00663715	0.0193085	0.0179145		-0.391996	0.705155	1.6466	0.0187282	-0.187863	0.782556	1.2342	0.165797	1.04992	0.217455	rhodopsin-like orphan GPCR
EG_06403	99	187	49	249		0.00264474	0.00659859	0.00168556	0.00630916		1.26022	0.322882	-1.86293	0.0369284	1.82446	0.0455283	-0.623103	0.711133	1.20494	0.297013	Calcium-activated potassium channel slowpoke
EG_06426	19726	1351	10018	7791		1.67304	0.151351	1.09408	0.626737		-3.52531	7.06877e-05	2.95975	1.17425e-05	-0.883546	0.169871	-0.58596	0.435786	-1.46592	0.0482469	hypothetical protein
EG_06427	12732	3553	12363	11188		0.13202	0.0486629	0.16507	0.110032		-1.49866	0.0695432	1.86818	0.00384508	-0.664909	0.299266	0.349114	0.641438	-0.312214	0.668566	hypothetical protein
EG_06444	276	51	75	54		0.00435298	0.00106245	0.00152314	0.000807785		-2.09341	0.107885	0.62565	0.552573	-0.994763	0.362854	-1.48816	0.221508	-2.47934	0.03935	Mitochondrial inner membrane protease subunit 1
EG_06468	52	110	47	268		0.00180883	0.00505414	0.0021052	0.00884204		1.42361	0.363175	-1.15751	0.237843	1.99067	0.0280872	0.245693	0.908834	2.23994	0.0681609	hypothetical protein
EG_06479	2864	1060	251	946		0.0219292	0.0107205	0.00247471	0.00687012		-1.09128	0.199958	-2.00905	0.0038989	1.39332	0.0513241	-3.12073	0.000336193	-1.72383	0.0283111	A disintegrin and metalloproteinase with thrombospondin motifs 20
EG_06494	232	232	59	240		0.0190121	0.0251126	0.0062258	0.0186542		0.342687	0.759787	-1.90608	0.0251568	1.50342	0.0948093	-1.58379	0.223631	-0.076797	0.94528	Zinc finger protein rotund
EG_06503	452	31	135	54		0.0334271	0.00302819	0.0128557	0.00378772		-3.5233	0.00473366	2.19188	0.026294	-1.84276	0.0575035	-1.35182	0.196308	-3.191	0.00368434	hypothetical protein
EG_06514	152	383	105	258		0.00304379	0.0101305	0.00270745	0.00490021		1.67596	0.122226	-1.7977	0.0195083	0.77615	0.357545	-0.142138	0.920126	0.637593	0.558895	Mitochondrial sodium/hydrogen exchanger NHA2
EG_06515	105	287	92	183		0.00503354	0.018173	0.00567901	0.00832068		1.79335	0.126151	-1.57209	0.0487294	0.471306	0.602115	0.20086	0.894518	0.675748	0.580368	Mitochondrial sodium/hydrogen exchanger NHA2
EG_06521	157	18	2	3		0.0148763	0.00225283	0.00024402	0.000269612		-2.78201	0.0993571	-3.10067	0.269863	0.0641303	1	-5.90308	0.00619949	-5.83536	0.00216907	hypothetical protein
EG_06522	2649	754	518	1015		0.0772312	0.0290364	0.0194465	0.0280673		-1.47012	0.08952	-0.472356	0.483639	0.449624	0.514697	-1.96288	0.0180517	-1.50967	0.0538856	UDP-GlcNAc:betaGal beta-1,3-N-acetylglucosaminyltransferase 5
EG_06542	930	226	209	297		0.00648119	0.00208037	0.00187551	0.00196314		-1.69822	0.0789658	-0.0435634	0.960898	-0.0138722	0.990656	-1.76218	0.0570603	-1.77247	0.0428911	UPF0609 protein C4orf27 homolog
EG_06576	4563	1947	1073	1885		0.0916258	0.051641	0.0277439	0.0359007		-0.886043	0.286356	-0.790346	0.222032	0.292082	0.660929	-1.69679	0.0331657	-1.40112	0.0656863	Protein Tob1
EG_06594	172	173	794	114		0.0204519	0.0271714	0.12157	0.0128568		0.35105	0.773387	2.26762	0.00159164	-3.32094	1.56244e-05	2.59827	0.00630182	-0.719081	0.554092	hypothetical protein
EG_06600	188	208	148	597		0.00416845	0.00609174	0.00422551	0.012555		0.488538	0.674495	-0.42173	0.596699	1.4913	0.0487013	0.0464083	0.973771	1.54129	0.103239	Solute carrier organic anion transporter family member 5A1
EG_06650	3330	8782	8738	16547		0.0382821	0.133354	0.12935	0.180424		1.74171	0.0366188	0.06201	0.921229	0.400363	0.532185	1.78332	0.0218729	2.18727	0.00409811	conserved hypothetical protein
EG_06663	90	766	341	354		0.00133934	0.0150569	0.00653434	0.00499659		3.43203	0.00113352	-1.09832	0.109765	-0.466855	0.528069	2.31332	0.0387351	1.85005	0.0911894	Phospholipase D1
EG_06696	13754	1350	2579	3794		0.116355	0.0150852	0.0280937	0.0304423		-3.00613	0.000559628	1.00311	0.119481	0.0360757	0.957287	-2.02342	0.00962989	-1.98377	0.00880713	Uncharacterized protein sll1388
EG_06714	493	577	890	374		0.0316366	0.0489079	0.0735417	0.0227634		0.56967	0.546589	0.69449	0.298584	-1.7716	0.0122494	1.24376	0.15341	-0.524256	0.563529	39S ribosomal protein L45, mitochondrial
EG_06748	24361	18845	73130	46279		1.08625	1.10992	4.19886	1.95724		-0.0277049	0.972923	2.02554	0.00172141	-1.18094	0.0666203	1.97743	0.0102268	0.800078	0.271898	Glutathione peroxidase
EG_06756	240	28	17	39		0.00493639	0.000760706	0.000450244	0.000760828		-2.75685	0.0545517	-0.650636	0.700728	0.677107	0.691095	-3.42788	0.0212776	-2.7472	0.0325119	Golgi-associated plant pathogenesis-related protein 1
EG_06757	4813	371	1154	459		0.0407546	0.00414949	0.0125825	0.00368635		-3.35476	0.00022622	1.70641	0.0122126	-1.85091	0.00794459	-1.66875	0.035586	-3.51608	2.26803e-05	Golgi-associated plant pathogenesis-related protein 1
EG_06761	447	341	840	1298		0.0113656	0.0114525	0.0275021	0.0313029		-0.0478164	0.964927	1.36987	0.0459442	0.106997	0.87598	1.30166	0.139264	1.41224	0.0901833	Serine hydroxymethyltransferase
EG_06781	2013	5550	3460	4376		0.0139804	0.0509133	0.0309424	0.0288256		1.80583	0.0321307	-0.612459	0.332106	-0.181991	0.777227	1.17297	0.134192	0.994559	0.188146	Pre-mRNA-processing factor 39
EG_06805	350	0	937	3624		0.030106	0	0.103783	0.295663		#NAME?	4.33347e-06	Inf	6.34091e-18	1.43063	0.031535	1.81224	0.0417473	3.24645	0.000100062	hypothetical protein
EG_06806	4678	6622	8967	1366		0.630409	1.17872	1.556	0.174597		0.844062	0.30201	0.506615	0.419582	-3.2355	3.27359e-06	1.33028	0.0828979	-1.90164	0.0140123	hypothetical protein
EG_06811	1605	1587	4160	2375		0.113175	0.147813	0.37772	0.158841		0.326415	0.701003	1.45954	0.0238139	-1.32949	0.0427833	1.76555	0.025943	0.439648	0.566239	conserved hypothetical protein
EG_06814	509	79	217	471		0.0383439	0.0078608	0.0210494	0.033653		-2.34505	0.0366858	1.52703	0.0665802	0.5972	0.426375	-0.838427	0.393745	-0.237645	0.790038	hypothetical protein
EG_06832	101	269	540	113		0.0074091	0.026065	0.051008	0.00786224		1.75594	0.140052	1.07461	0.127588	-2.77747	0.000367172	2.81015	0.00660744	0.0362609	0.986355	hypothetical protein
EG_06846	1151	1571	608	2101		0.00692795	0.0124901	0.00471231	0.0119944		0.791482	0.357992	-1.30028	0.0494835	1.2681	0.060369	-0.529201	0.532444	0.742482	0.340118	PH-interacting protein
EG_06865	546	28	41	42		0.0299643	0.0020297	0.00289732	0.00218618		-3.94272	0.00125192	0.619454	0.646962	-0.486067	0.71936	-3.34366	0.00336669	-3.82615	0.000462638	hypothetical protein
EG_06866	15757	4010	11586	6715		0.118725	0.0399093	0.112409	0.0479886		-1.63163	0.0484389	1.59996	0.0125785	-1.30776	0.0438852	-0.0520665	0.945276	-1.35624	0.0673995	hypothetical protein
EG_06872	79	61	48	313		0.00439516	0.00448269	0.00343867	0.0165164		-0.0303568	0.996122	-0.276518	0.814195	2.18422	0.0136466	-0.327274	0.860796	1.86053	0.101406	Diacylglycerol kinase zeta
EG_06882	1879	802	2334	1101		0.0214858	0.0121133	0.0343659	0.0119409		-0.885604	0.307539	1.61039	0.0143561	-1.60482	0.0166608	0.704383	0.370664	-0.896857	0.25226	DNA-directed RNA polymerase II subunit RPB4
EG_06888	2907	980	895	1076		0.037022	0.0164855	0.0146771	0.0129973		-1.22599	0.151287	-0.0616376	0.926836	-0.255114	0.70499	-1.30803	0.103935	-1.55956	0.0457093	Transmembrane protein 184B
EG_06889	4893	1447	1471	1775		0.0463628	0.0181102	0.0179477	0.0159521		-1.41497	0.0924808	0.0929888	0.886219	-0.24981	0.704306	-1.34238	0.0873182	-1.58861	0.0376238	Pro-neuregulin-2, membrane-bound isoform
EG_06907	1434	4719	2680	1836		0.056652	0.24625	0.136333	0.0687959		2.06112	0.0158256	-0.746992	0.23881	-1.0665	0.104873	1.29373	0.103735	0.230814	0.766116	Aquaporin-9
EG_06908	293	112	160	723		0.010629	0.00536665	0.00747387	0.0248764		-1.04472	0.375747	0.58383	0.487101	1.65509	0.0261608	-0.481285	0.662923	1.17739	0.187548	E3 ubiquitin-protein ligase 8-Mar
EG_06921	6494	9568	3694	2097		0.100036	0.194683	0.0732729	0.0306385		0.901797	0.268108	-1.30378	0.0406903	-1.33769	0.0419887	-0.42238	0.579937	-1.75649	0.0211828	hypothetical protein
EG_06932	3825	9973	5990	6966		0.071702	0.246937	0.144586	0.123853		1.72525	0.0379685	-0.666215	0.289301	-0.303058	0.636015	1.03864	0.175936	0.739164	0.31878	Heat shock 70 kDa protein 4
EG_07025	339	3	1	2		0.0239043	0.00027942	9.07981e-05	0.000133761		-6.47749	0.000104364	-1.51571	0.920815	0.479168	1	-8.0136	1.74043e-05	-7.53085	3.22465e-06	hypothetical protein
EG_07104	64	91	199	82		0.00412883	0.00775441	0.016531	0.00501746		0.850481	0.595176	1.19809	0.148832	-1.7999	0.03989	2.02817	0.116341	0.231845	0.891143	Ras-related protein ced-10
EG_07105	4185	6051	9623	5879		0.0171401	0.0327345	0.0507491	0.0228373		0.874633	0.285931	0.73857	0.240564	-1.23175	0.0575417	1.5928	0.0390864	0.364637	0.622107	Ras-related C3 botulinum toxin substrate 2
EG_07109	5673	10347	13554	20286		0.0337498	0.081308	0.103831	0.114467		1.20972	0.139702	0.458763	0.4636	0.0609336	0.925123	1.64808	0.0322446	1.71259	0.0220494	Ras-specific guanine nucleotide-releasing factor 2
EG_07125	2106	1465	3370	3240		0.0206265	0.0189525	0.0425008	0.0300979		-0.180918	0.831455	1.2711	0.0487075	-0.577587	0.372713	1.06979	0.171103	0.495782	0.511816	Transmembrane emp24 domain-containing protein 7
EG_07127	2672	3103	7435	5363		0.0524388	0.0804375	0.187887	0.0998269		0.55843	0.5003	1.32993	0.0372821	-0.992125	0.124879	1.86796	0.016987	0.879414	0.24008	ORM1-like protein 2
EG_07129	5747	1517	5763	7523		0.801173	0.279339	1.03451	0.994718		-1.5789	0.0605006	1.99486	0.00228388	-0.136344	0.830774	0.395555	0.601996	0.262792	0.720794	hypothetical protein
EG_07133	340	80	45	78		0.0192695	0.00598882	0.00328401	0.00419285		-1.74478	0.143537	-0.760819	0.47167	0.272717	0.825211	-2.52599	0.0407279	-2.2497	0.0430793	hypothetical protein
EG_07138	398	8	25	3		0.0482711	0.00128161	0.00390432	0.000345104		-5.29394	0.00027311	1.71311	0.370414	-3.57973	0.119779	-3.60122	0.00450255	-7.17737	1.53822e-06	hypothetical protein
EG_07139	478	21	15	2		0.00938089	0.000544372	0.00037906	3.7228e-05		-4.16586	0.00115035	-0.41617	0.841997	-3.42772	0.268029	-4.60243	0.000338015	-8.02657	1.02582e-07	hypothetical protein
EG_07140	165	4	2	1		0.012353	0.000395558	0.000192806	7.1009e-05		-5.02364	0.0106578	-0.930744	0.932111	-1.52083	0.955014	-5.97478	0.00483235	-7.49203	0.000458285	hypothetical protein
EG_07141	2579	1522	4595	1744		0.0454419	0.0354227	0.104254	0.0291458		-0.418157	0.619511	1.66335	0.0103536	-1.9185	0.0040158	1.2248	0.114777	-0.690118	0.366377	hypothetical protein
EG_07142	6749	3125	11049	1860		1.01055	0.61806	2.13031	0.264153		-0.768131	0.349279	1.89124	0.00347999	-3.09137	7.41997e-06	1.10271	0.147058	-1.98508	0.00970955	hypothetical protein
EG_07143	3559	309	747	223		0.25096	0.0287803	0.0678262	0.0149144		-3.18311	0.000507847	1.34276	0.0523203	-2.2649	0.00201589	-1.86075	0.0218113	-4.12206	2.03819e-06	hypothetical protein
EG_07157	3823	8255	10044	18911		0.0370639	0.105712	0.125388	0.173894		1.45325	0.0788595	0.35225	0.573828	0.39206	0.540461	1.7851	0.0214397	2.18074	0.00414321	ADAMTS-like protein 3
EG_07161	1971	2611	3996	1877		0.00829175	0.0145087	0.0216464	0.00748941		0.748361	0.37147	0.683211	0.281603	-1.61096	0.0149523	1.41117	0.0720758	-0.196206	0.798313	Homeobox protein BarH-like 1b
EG_07163	554	1102	422	1999		0.0116855	0.0307029	0.0114617	0.039992		1.33485	0.139845	-1.31555	0.0512014	1.72313	0.0121517	-0.00109918	1	1.72561	0.0332773	Receptor tyrosine-protein kinase erbB-4
EG_07181	1483	373	243	1019		0.0323497	0.0107473	0.00682553	0.0210828		-1.64858	0.0706189	-0.548963	0.449429	1.54729	0.0303921	-2.21795	0.0124841	-0.667071	0.39939	Sodium-dependent phosphate transporter 2
EG_07189	839	2549	1600	1779		0.00769724	0.030889	0.0189014	0.0154801		1.94588	0.0255825	-0.602603	0.346345	-0.367838	0.575936	1.32287	0.107974	0.958617	0.22704	Uncharacterized protein C20orf54 homolog
EG_07205	318	424	216	1311		0.00744564	0.013113	0.00651222	0.029114		0.757724	0.450193	-0.903777	0.211957	2.08073	0.00366519	-0.166452	0.877157	1.91786	0.0245965	dystrophin-like protein
EG_07206	1552	1115	707	4559		0.00619868	0.00588224	0.00363603	0.0172703		-0.134398	0.877073	-0.588005	0.372705	2.1681	0.00137332	-0.742803	0.369519	1.42888	0.061586	Dystrophin
EG_07241	4772	12601	8973	8526		0.0255565	0.0891386	0.0618783	0.0433081		1.74356	0.035546	-0.420619	0.501683	-0.594554	0.353689	1.30254	0.0892766	0.711568	0.334997	BTB/POZ domain-containing protein 6
EG_07242	777	1055	1074	395		0.11354	0.203629	0.202084	0.0547453		0.783943	0.377441	0.0950074	0.885541	-1.9639	0.005253	0.858551	0.305645	-1.10177	0.203982	Trypsin inhibitor
EG_07247	819	310	372	256		0.0154402	0.00771953	0.00903051	0.00457754		-1.05891	0.266494	0.332291	0.643373	-1.05999	0.157577	-0.747017	0.404182	-1.80343	0.0435975	Glutathione S-transferase Mu 1
EG_07271	63	30	225	63		0.00524547	0.00329933	0.0241228	0.00497518		-0.727703	0.731617	2.97615	0.00112127	-2.35733	0.00763753	2.22805	0.0767645	-0.125707	0.950151	hypothetical protein
EG_07284	1034	1116	4262	1492		0.174178	0.248312	0.924456	0.238377		0.452787	0.604509	2.00245	0.00231502	-2.03512	0.00239932	2.43484	0.00273528	0.403305	0.610052	Zinc finger protein 706
EG_07295	427	165	506	455		0.00974687	0.00497488	0.0148727	0.00985082		-1.02908	0.336861	1.68593	0.0210993	-0.674103	0.343664	0.636445	0.489029	-0.0340761	0.972615	33 kDa inner dynein arm light chain, axonemal
EG_07314_EG_07315_EG_07316	7539	1635	1384	2444		0.0345086	0.00988534	0.00815737	0.0106106		-1.8624	0.0271604	-0.17119	0.791039	0.299568	0.649662	-2.05399	0.00956206	-1.75084	0.0211038	ATP-binding cassette sub-family A member 7
EG_07320	594	593	183	1314		0.00365514	0.00481985	0.00145001	0.00766897		0.340256	0.715296	-1.62693	0.0238471	2.32322	0.00133095	-1.30708	0.182256	1.01972	0.212495	C2 domain-containing protein 3
EG_07362	1021	407	1072	611		0.0601122	0.0316514	0.0812705	0.0341195		-0.984196	0.285991	1.46646	0.0304395	-1.33189	0.0525238	0.461866	0.576044	-0.866445	0.294987	conserved hypothetical protein
EG_07372_EG_07373	274	294	111	697		0.00144048	0.00204157	0.000751416	0.00347547		0.444327	0.67592	-1.336	0.0878917	2.12977	0.00542782	-0.912072	0.432962	1.22128	0.175405	Protein furry homolog-like
EG_07390	169	15	5	21		0.00305926	0.000358659	0.000116547	0.000360556		-3.1513	0.0617415	-1.51571	0.566617	1.54956	0.560346	-4.68741	0.0131523	-3.13427	0.0373002	hypothetical protein
EG_07399	1160	555	193	240		0.104215	0.0658604	0.0223269	0.0204506		-0.720878	0.423043	-1.45463	0.0431441	-0.206399	0.79942	-2.19591	0.0165571	-2.39873	0.00631352	Protein yippee-like CG15309
EG_07408	117	76	247	419		0.00352407	0.00302366	0.0095798	0.0119701		-0.279751	0.856716	1.7697	0.0315961	0.241607	0.750803	1.46955	0.202461	1.71474	0.0981848	hypothetical protein
EG_07413	287	1020	309	765		0.00655529	0.0307731	0.00908802	0.0165728		2.17213	0.0219335	-1.65363	0.0161152	0.787021	0.269765	0.4981	0.622004	1.2887	0.1479	Glutamate receptor-interacting protein 2
EG_07431	863	2468	1244	2900		0.00587364	0.0221872	0.0109023	0.0187205		1.8586	0.0326763	-0.919099	0.153888	0.700234	0.287556	0.919098	0.267036	1.62291	0.039056	Symplekin
EG_07435	170	5	4	12		0.00646342	0.000251099	0.000195828	0.000432732		-4.74478	0.0125468	-0.252672	1	1.06413	0.786971	-5.01785	0.00950415	-3.95014	0.0133639	hypothetical protein
EG_07504	3444	2064	3430	1383		0.0886843	0.0702027	0.113731	0.0337777		-0.395956	0.633967	0.802022	0.208378	-1.83124	0.00616731	0.385667	0.615917	-1.44199	0.0613786	hypothetical protein
EG_07518	1418	1999	690	3192		0.00474169	0.00882939	0.00297103	0.0101238		0.838108	0.324107	-1.46535	0.0262022	1.68896	0.0121127	-0.647645	0.436485	1.0449	0.173032	Neurobeachin
EG_07519	4038	7283	10044	6427		0.123362	0.29389	0.395113	0.186228		1.19358	0.146948	0.532986	0.395592	-1.16495	0.0719467	1.70616	0.0275275	0.544798	0.461714	High mobility group protein DSP1
EG_07521	143	69	38	14		0.00129205	0.000823482	0.000442108	0.000119976		-0.70866	0.626266	-0.791341	0.479364	-1.9614	0.21573	-1.5204	0.330255	-3.47822	0.0355601	hypothetical protein
EG_07533	2048	2949	1042	4201		0.00488925	0.00929925	0.00320318	0.00951237		0.868697	0.298654	-1.43161	0.0277797	1.49055	0.0247614	-0.583317	0.468749	0.91081	0.227773	Vacuolar protein sorting-associated protein 13D
EG_07550	40	90	322	562		0.00201024	0.00597435	0.0208374	0.0267884		1.51261	0.378596	1.90832	0.0157538	0.282677	0.698471	3.40053	0.00542406	3.68679	0.000802115	Sodium/potassium-transporting ATPase subunit beta
EG_07552	2814	2843	930	1854		0.0339258	0.0452735	0.0144374	0.0212002		0.357478	0.66591	-1.54286	0.0182382	0.474506	0.47677	-1.20578	0.133314	-0.727688	0.339271	Rho GTPase-activating protein RICH2
EG_07568	4112	1323	3253	3334		0.0759473	0.032276	0.077365	0.0584048		-1.29334	0.125016	1.36721	0.0346158	-0.485349	0.453409	0.0534744	0.944239	-0.428293	0.565813	SH3 domain-binding glutamic acid-rich protein
EG_07569	1515	2114	10043	9723		0.0141379	0.0260578	0.12068	0.086059		0.823344	0.331093	2.3174	0.000426611	-0.567549	0.375446	3.12034	0.000133842	2.55638	0.00104677	Inner membrane protein yhjX
EG_07582	1521	45	65	66		0.0917778	0.00358659	0.00505036	0.00377725		-4.73626	8.97439e-06	0.599771	0.588825	-0.498806	0.654187	-4.15689	2.28905e-05	-4.65212	1.25495e-06	hypothetical protein
EG_07626	805	1549	974	3063		0.00453618	0.0115294	0.00706732	0.0163706		1.28696	0.142073	-0.600087	0.355852	1.13212	0.0878606	0.666477	0.427723	1.80218	0.0224514	Golgi-specific brefeldin A-resistance guanine nucleotide exchange factor 1
EG_07627	2903	721	2148	2503		0.0309937	0.0101677	0.0295298	0.0253461		-1.66679	0.0547009	1.64418	0.012775	-0.300168	0.644797	-0.0430068	0.95708	-0.339593	0.652565	Bestrophin-1
EG_07628	2774	331	1243	2442		0.0163639	0.00257911	0.00944177	0.0136631		-2.72438	0.00274523	1.97818	0.00391503	0.453405	0.491991	-0.766598	0.333919	-0.309611	0.681928	Bestrophin-1
EG_07638	19	293	178	67		0.00127315	0.0259331	0.0153584	0.00425818		4.28952	0.0018519	-0.649767	0.38952	-1.93048	0.0333621	3.61935	0.0168628	1.69246	0.421373	Cathepsin L
EG_07664	347	630	658	1429		0.0037972	0.00910616	0.00927173	0.0148317		1.2031	0.211214	0.131992	0.846162	0.598014	0.376902	1.3147	0.150075	1.91629	0.0233006	N-acetylgalactosamine kinase
EG_07672	2660	4665	1695	7614		0.00996036	0.0230731	0.00817267	0.0270415		1.15314	0.164673	-1.39134	0.0306891	1.64654	0.012531	-0.258597	0.742704	1.39152	0.0642321	Chromodomain-helicase-DNA-binding protein 7
EG_07677	159	8	9	1		0.00280565	0.000186461	0.000204494	1.67364e-05		-3.9702	0.0312121	0.239181	0.977568	-3.69076	0.424509	-3.75141	0.037794	-7.43859	0.000586205	hypothetical protein
EG_07682	3201	1992	4573	3219		0.141175	0.116044	0.259701	0.134653		-0.341618	0.681873	1.26818	0.0479918	-1.02736	0.114275	0.906162	0.239459	-0.117617	0.875453	hypothetical protein
EG_07684	454	633	1250	727		0.0545179	0.100403	0.193283	0.0828021		0.8222	0.383533	1.05091	0.11253	-1.30273	0.0555775	1.85271	0.0315418	0.553556	0.521654	UDP-N-acetylglucosamine transporter
EG_07716	10	135	2	36		0.000167597	0.00298855	4.31615e-05	0.000572258		4.09757	0.0219121	-6.00756	1.77082e-05	3.64909	0.129337	-1.93038	0.847142	1.72229	0.569139	Oncosphere antigen A (Fragment)
EG_07719	5371	31151	20461	32694		0.150443	1.15252	0.737979	0.868577		2.8787	0.000797702	-0.537145	0.390044	0.155317	0.808532	2.32116	0.00306681	2.48006	0.00120064	Aspartate aminotransferase, mitochondrial
EG_07721	797	3406	1403	2524		0.0104351	0.0589037	0.0236535	0.0313437		2.43811	0.00544576	-1.21031	0.0603253	0.326365	0.620308	1.20741	0.144973	1.53735	0.0518384	Uncharacterized protein yfeX
EG_07723	64	126	47	270		0.00253666	0.00659651	0.00239873	0.0101501		1.31997	0.369277	-1.35343	0.156851	2.00139	0.0270877	-0.0538674	0.989027	1.95111	0.103243	Receptor-type tyrosine-protein phosphatase S
EG_07736	462	559	1135	596		0.042665	0.0681871	0.134967	0.0522035		0.617642	0.516211	1.09103	0.101598	-1.45014	0.0349285	1.68827	0.0507337	0.241713	0.784012	conserved hypothetical protein
EG_07739	2829	953	1140	847		0.203026	0.0903382	0.105347	0.0576534		-1.22706	0.151523	0.327742	0.616516	-0.949432	0.160359	-0.919715	0.247823	-1.86556	0.0183613	Mitogen-activated protein kinase scaffold protein 1
EG_07748	53	32	359	104		0.00428538	0.00341762	0.0373773	0.00797573		-0.385234	0.867586	3.5571	3.66915e-05	-2.30823	0.00416715	3.15146	0.00691697	0.846813	0.585647	hypothetical protein
EG_07749	77	28	167	118		0.00175214	0.000841581	0.00489322	0.00254673		-1.11674	0.574916	2.64561	0.00595225	-1.02189	0.23816	1.50846	0.251282	0.49015	0.730864	hypothetical protein
EG_07758	2236	9795	8203	11029		0.0271463	0.157074	0.128237	0.126999		2.47381	0.00376805	-0.186637	0.765631	-0.0937537	0.882499	2.26678	0.00421809	2.1766	0.00450828	L-threonine 3-dehydrogenase, mitochondrial
EG_07765_EG_07766	6283	4814	2445	9994		0.0199362	0.0201764	0.00998977	0.0300773		-0.0415308	0.959937	-0.908145	0.153256	1.5104	0.021074	-0.970075	0.20834	0.543902	0.458801	Protein FAM38B
EG_07768	2635	7965	5761	8646		0.0325995	0.13016	0.091776	0.101454		1.93856	0.0210368	-0.398099	0.525967	0.0648814	0.920738	1.52006	0.05086	1.58852	0.0352277	hypothetical protein
EG_07804	610	168	245	176		0.00271698	0.000988387	0.00140515	0.000743521		-1.51766	0.139196	0.613577	0.425926	-0.998038	0.211531	-0.924484	0.331506	-1.91894	0.0428179	hypothetical protein
EG_07817	182	776	383	234		0.00478131	0.0269277	0.0129561	0.00583063		2.4348	0.0145108	-0.949456	0.164089	-1.23167	0.102021	1.46495	0.153223	0.236863	0.829646	hypothetical protein
EG_07821	2549	596	867	1012		0.0849323	0.0262307	0.0371983	0.0319821		-1.75386	0.0455594	0.609976	0.361006	-0.297727	0.659438	-1.16428	0.1492	-1.45843	0.0626484	Uncharacterized protein C9orf68 homolog
EG_07833	2048	384	384	792		0.00580939	0.00143877	0.0014026	0.00213083		-2.07235	0.0217145	0.0692564	0.925318	0.523562	0.45796	-2.02349	0.0172932	-1.49635	0.0600945	PQ-loop repeat-containing protein 1
EG_07845	877	679	279	1142		0.00769655	0.00787095	0.00315284	0.00950575		-0.0264786	0.978626	-1.21389	0.0816399	1.51239	0.0323787	-1.26077	0.165758	0.255207	0.752119	ATP-dependent RNA helicase FAL1
EG_07846	1268	5262	2666	3770		0.142397	0.780535	0.385515	0.401556		2.39574	0.00547982	-0.911678	0.1512	-0.0209444	0.973618	1.46367	0.0673115	1.4463	0.0606299	hypothetical protein
EG_07868	141	8	36	86		0.0570036	0.00427203	0.0187407	0.0329766		-3.79686	0.0474648	2.23918	0.180126	0.735508	0.532096	-1.57808	0.317862	-0.838993	0.525192	hypothetical protein
EG_07875	95	3	2	19		0.00152139	6.34599e-05	4.12428e-05	0.000288599		-4.64221	0.0608465	-0.515706	1	2.7271	0.403576	-5.17831	0.0472273	-2.44763	0.179369	hypothetical protein
EG_07886	790	2189	1232	1150		0.00677773	0.0248064	0.0136103	0.00935791		1.81303	0.0381249	-0.760013	0.238267	-0.620201	0.353128	1.03262	0.214848	0.416003	0.607814	conserved hypothetical protein
EG_07940	3892	3204	7921	3970		0.0855142	0.0929863	0.224102	0.0827332		0.0620491	0.939776	1.37506	0.0313943	-1.51738	0.0203942	1.41671	0.0660038	-0.0970793	0.896398	Charged multivesicular body protein 1b
EG_07951	114	499	762	684		0.00234744	0.0135722	0.0202043	0.0133588		2.47269	0.0217489	0.680008	0.313669	-0.676627	0.325101	3.1323	0.00150313	2.45926	0.0116409	hypothetical protein
EG_07954	2426	753	534	478		0.00675886	0.00277101	0.00191569	0.00126309		-1.34517	0.120586	-0.426554	0.5267	-0.680661	0.336545	-1.79212	0.0307649	-2.4692	0.00261041	conserved hypothetical protein
EG_07982	293	416	838	296		0.005772	0.0108246	0.0212571	0.00553063		0.84837	0.402018	1.07962	0.111826	-2.02219	0.00486972	1.90759	0.0357616	-0.11101	0.913344	hypothetical protein
EG_08001	6040	13227	3296	17526		0.0114935	0.0332458	0.00807613	0.0316316		1.47355	0.0731964	-1.93544	0.00280592	1.88988	0.00412065	-0.482289	0.528425	1.41117	0.057355	Neurogenic locus notch protein homolog
EG_08002	41975	255	3169	24513		0.412665	0.00331137	0.0401171	0.228574		-7.0202	1.23071e-11	3.70471	2.10014e-07	2.43062	0.000282866	-3.33589	4.13361e-05	-0.90169	0.216423	hypothetical protein
EG_08005	616	635	380	1480		0.00878954	0.011968	0.00698184	0.0200295		0.386513	0.676307	-0.671501	0.328631	1.44069	0.0373288	-0.305387	0.740461	1.13889	0.16086	conserved hypothetical protein
EG_08026	686	181	519	723		0.032332	0.011268	0.0314975	0.0323199		-1.57953	0.117174	1.589	0.0284683	-0.0425711	0.952682	-0.0109302	0.992974	-0.0499196	0.954293	Alpha-N-acetylgalactosaminidase
EG_08028	1170	466	203	878		0.00457799	0.00240844	0.00102279	0.00325843		-0.98542	0.277948	-1.12959	0.118192	1.59191	0.0283971	-2.13541	0.019241	-0.539922	0.502509	hypothetical protein
EG_08032	540	349	184	792		0.0164971	0.0140832	0.00723823	0.022949		-0.287046	0.77065	-0.854265	0.249563	1.58496	0.0308365	-1.16171	0.241023	0.426834	0.614951	hypothetical protein
EG_08041	1373	821	2073	1709		0.144803	0.11437	0.281518	0.170951		-0.399191	0.649055	1.40552	0.0320995	-0.7994	0.224401	0.985932	0.216973	0.190114	0.807365	SH3 domain-binding glutamic acid-rich-like protein 3
EG_08061	9190	3919	9073	12770		0.383025	0.215748	0.486926	0.504808		-0.886893	0.278142	1.28035	0.0443195	-0.0277252	0.964424	0.373059	0.62008	0.348915	0.632782	hypothetical protein
EG_08065	23654	8529	24434	28755		0.2499	0.11902	0.332398	0.288137		-1.12895	0.16517	1.5877	0.0129272	-0.285909	0.652815	0.43835	0.557279	0.156022	0.829608	Severin
EG_08077	2175	578	1459	1336		0.338196	0.118713	0.292123	0.197034		-1.56919	0.0745962	1.40509	0.0345972	-0.647892	0.328901	-0.184492	0.817048	-0.828802	0.284415	Cytochrome b-c1 complex subunit 8
EG_08103	83	251	386	238		0.00725956	0.0289979	0.0434731	0.0197439		1.93919	0.114793	0.69017	0.338861	-1.21847	0.105153	2.60896	0.0182234	1.39407	0.241954	hypothetical protein
EG_08107	1278	1790	4451	1090		0.0369051	0.0682762	0.165506	0.0298542		0.828758	0.332409	1.38343	0.0316011	-2.55063	0.000187193	2.19179	0.00637425	-0.355266	0.654683	Calreticulin
EG_08123	27	225	77	54		0.00172351	0.0189712	0.00632911	0.0032694		3.40158	0.0158725	-1.47774	0.0758459	-1.03273	0.341861	1.90344	0.313183	0.874293	0.685146	Cathepsin L
EG_08142	281	406	196	872		0.00646696	0.0123419	0.00580832	0.0190342		0.873596	0.39109	-0.98137	0.179286	1.63264	0.0249506	-0.128173	0.909536	1.50805	0.0876213	hypothetical protein
EG_08176	204	44	49	345		0.000940879	0.000268051	0.000291005	0.0015092		-1.87031	0.186383	0.224535	0.862991	2.29491	0.00857673	-1.66617	0.225131	0.632321	0.530135	hypothetical protein
EG_08202	1201	2616	3796	2826		0.026727	0.0768965	0.108776	0.0596491		1.46581	0.0865282	0.606374	0.339059	-0.946551	0.146105	2.05179	0.0107198	1.10882	0.151596	Endoplasmic reticulum resident protein 44
EG_08206	452	28	68	138		0.0175707	0.0014377	0.00340376	0.00508807		-3.67014	0.00356387	1.34936	0.243648	0.500229	0.610701	-2.34117	0.0367889	-1.83736	0.0674008	hypothetical protein
EG_08225_EG_08226	818	1730	1206	2859		0.00715977	0.020001	0.0135923	0.0237347		1.42329	0.103529	-0.451286	0.484576	0.724449	0.27161	0.951601	0.252472	1.67963	0.033239	Actin-binding protein anillin
EG_08238	4267	10209	2493	1052		0.0695591	0.219824	0.0523305	0.0162656		1.60123	0.0531204	-1.96463	0.00249	-1.76558	0.00866152	-0.383795	0.619221	-2.14579	0.00621456	hypothetical protein
EG_08255	6628	1458	4034	2786		0.0881761	0.0256205	0.0691043	0.0351539		-1.8419	0.0293002	1.53748	0.0176017	-1.05485	0.105782	-0.324819	0.669992	-1.37608	0.0674395	hypothetical protein
EG_08263	7218	13782	24507	17982		0.247763	0.624875	1.08321	0.585439		1.2758	0.118802	0.899665	0.15228	-0.967473	0.131968	2.15507	0.00561727	1.19118	0.106568	Sj-Ts4 protein
EG_08266	135	2260	1559	1843		0.00276577	0.0611578	0.0411272	0.0358123		4.40798	7.64463e-06	-0.466445	0.466492	-0.279397	0.67074	3.92113	2.66183e-05	3.64532	4.98536e-05	Alkaline phosphatase
EG_08293	6190	1442	1634	1829		0.0863261	0.026563	0.029343	0.024193		-1.75918	0.0372012	0.249593	0.698623	-0.358185	0.58566	-1.52999	0.0507791	-1.88459	0.0139556	Putative transcription factor SOX-14
EG_08334	552	1772	405	2297		0.00313431	0.0132901	0.00296114	0.0123705		2.02533	0.0235308	-2.06013	0.00235701	1.98292	0.00401093	-0.0552026	0.955216	1.9313	0.0169795	Protein dopey-1
EG_08338	1490	276	240	530		0.0111943	0.00273893	0.00232179	0.00377669		-2.08989	0.0246596	-0.132377	0.862885	0.622126	0.400181	-2.24266	0.0115932	-1.61695	0.0490644	Protein FAM92A1
EG_08339	9852	4980	4203	1827		0.0361906	0.0241636	0.0198807	0.00636552		-0.641584	0.430353	-0.17547	0.780604	-1.72277	0.00943574	-0.837453	0.271269	-2.55665	0.00102023	Eukaryotic translation initiation factor 4E-binding protein 1
EG_08371	390	103	4052	10095		0.0630678	0.0220009	0.843749	1.54836		-1.57814	0.165055	5.36717	3.48635e-12	0.796103	0.217281	3.76863	1.31552e-05	4.56832	9.24158e-08	hypothetical protein
EG_08384	2505	1488	1081	863		0.0334846	0.0262725	0.0186065	0.0109414		-0.408749	0.627855	-0.391752	0.545927	-0.845766	0.211012	-0.8209	0.304498	-1.66308	0.0353718	hypothetical protein
EG_08402	6832	11683	14526	24799		0.0456956	0.103215	0.125105	0.15732		1.11672	0.171241	0.383483	0.539708	0.250812	0.69522	1.4798	0.0531715	1.7342	0.0202972	hypothetical protein
EG_08404	450	26	9	33		0.0359065	0.00274028	0.000924707	0.00249746		-3.77065	0.00296635	-1.46126	0.436176	1.35364	0.492298	-5.25231	0.000120954	-3.89509	0.000716931	hypothetical protein
EG_08405	10217	2531	4688	2781		0.96059	0.314317	0.567549	0.247993		-1.67051	0.0448419	0.958521	0.131999	-1.2742	0.051419	-0.732383	0.334817	-2.003	0.0085112	hypothetical protein
EG_08406	9195	7481	16610	7581		0.125164	0.134508	0.291137	0.0978762		0.0450682	0.955305	1.22001	0.0541194	-1.65242	0.0114661	1.24467	0.101351	-0.404168	0.58126	Cystatin-A3
EG_08409	2942	2622	2912	1201		0.253063	0.297906	0.322535	0.0979833		0.176557	0.831167	0.220599	0.728224	-1.79861	0.00730612	0.376757	0.626085	-1.41827	0.0676204	hypothetical protein
EG_08410	10108	9937	9581	5354		0.523906	0.680307	0.639441	0.263203		0.318071	0.69336	0.0166223	0.97897	-1.36039	0.0365338	0.314294	0.675746	-1.04252	0.158839	Tegument antigen
EG_08453	188	396	631	383		0.0143405	0.0398991	0.061978	0.0277096		1.41745	0.180687	0.741396	0.280035	-1.24113	0.0813847	2.13845	0.026549	0.900905	0.367698	hypothetical protein
EG_08477	9331	2181	4791	6143		0.0780844	0.0241075	0.0516254	0.0487574		-1.75436	0.0359156	1.20459	0.0597422	-0.162216	0.799885	-0.570161	0.452391	-0.728795	0.322137	CBM21 domain-containing protein CG9619
EG_08479	182	308	116	569		0.0013378	0.00299042	0.00109794	0.00396695		1.10168	0.3153	-1.33955	0.0845714	1.77347	0.0217659	-0.25827	0.840573	1.51878	0.111338	Ubiquitin carboxyl-terminal hydrolase 24
EG_08488	35848	63498	54429	126475		0.184855	0.432502	0.361408	0.61858		1.16751	0.149471	-0.153079	0.805799	0.695573	0.276498	0.994027	0.185688	1.69318	0.0224328	Major vault protein
EG_08499	1838	1030	2690	3987		0.0172406	0.0127616	0.0324907	0.0354712		-0.492806	0.566558	1.45422	0.0256673	0.0468653	0.943937	0.941013	0.231473	0.99146	0.19104	Lysosomal alpha-glucosidase
EG_08506_EG_08507	152	343	559	936		0.00137474	0.00409761	0.00651011	0.00802926		1.51682	0.168054	0.773896	0.26527	0.222828	0.748369	2.27032	0.0224262	2.49673	0.00683398	conserved hypothetical protein
EG_08515	46	41	2	50		0.00619897	0.00729805	0.000347051	0.00639081		0.176677	0.943428	-4.2883	0.0310464	4.12302	0.0502904	-4.13202	0.258064	-0.00541239	1	hypothetical protein
EG_08516	224	7	10	2		0.00533397	0.000220172	0.000306622	4.51706e-05		-4.65731	0.00585443	0.58383	0.867943	-2.84276	0.461865	-4.09388	0.0107927	-6.93306	0.00011163	hypothetical protein
EG_08521	15161	11392	28384	29824		0.189176	0.187758	0.45605	0.352962		-0.0696572	0.93153	1.38631	0.0290087	-0.449436	0.48037	1.29626	0.0871894	0.850402	0.244184	tegumental protein
EG_08523	119	481	370	247		0.0068402	0.0365198	0.0273857	0.0134661		2.35776	0.0287441	-0.309255	0.658781	-1.10385	0.142219	2.02811	0.0591283	0.927843	0.412215	similar to synaptotagmin XV-a
EG_08528	405	117	87	103		0.00673186	0.00256878	0.00186209	0.00162383		-1.44873	0.194279	-0.358165	0.696777	-0.277275	0.782645	-1.82729	0.100946	-2.10098	0.045478	UPF0602 protein C4orf47 homolog
EG_08529	3902	2744	1317	5006		0.0162425	0.0150872	0.00705913	0.0197642		-0.165247	0.841744	-0.989769	0.124245	1.40557	0.0331382	-1.17541	0.136111	0.233738	0.752714	Nesprin-1
EG_08535	167	596	375	1056		0.00570548	0.0268957	0.0164971	0.0342187		2.17815	0.0334939	-0.599165	0.385068	0.972815	0.163018	1.55859	0.133009	2.53498	0.00523269	Pantothenate kinase 4
EG_08543	1762	474	289	284		0.0309266	0.0109892	0.00653168	0.0047279		-1.55157	0.082612	-0.644561	0.36201	-0.546011	0.472442	-2.21653	0.010896	-2.75896	0.00123677	Exostosin-like 3
EG_08544	1461	198	998	958		0.0545219	0.00975994	0.047957	0.0339086		-2.5407	0.00767916	2.4028	0.000707714	-0.579846	0.389865	-0.158301	0.847485	-0.734565	0.355101	egf-like domain protein
EG_08589	1904	1015	443	1003		0.00773792	0.00544859	0.00231826	0.00386618		-0.564867	0.510945	-1.12684	0.0943804	0.658111	0.342779	-1.71211	0.0425044	-1.05042	0.181831	Spectrin beta chain, erythrocyte
EG_08608	790	1008	190	2014		0.00548243	0.0092399	0.00169785	0.0132565		0.694258	0.434889	-2.33817	0.000984212	2.88516	6.36809e-05	-1.66431	0.0788972	1.22443	0.122903	Teneurin-1
EG_08609	4810	2414	1093	3151		0.0584546	0.03875	0.0171039	0.03632		-0.651925	0.429866	-1.07388	0.0971898	1.00668	0.127639	-1.7462	0.0282961	-0.735934	0.32428	Teneurin-2
EG_08615	3180	1000	1210	1103		0.27747	0.115253	0.135949	0.0912828		-1.32634	0.12009	0.344263	0.597898	-0.654406	0.328004	-1.00248	0.205941	-1.6533	0.0339539	conserved hypothetical protein
EG_08621	18	54	5	15		0.000531172	0.00210483	0.000189991	0.000419834		1.92765	0.400076	-3.3637	0.0334674	1.06413	0.744262	-1.45645	0.789329	-0.388741	0.928844	Serine/threonine-protein phosphatase PP1-beta
EG_08624	113	11	4	2		0.00296648	0.000381431	0.000135214	4.97985e-05		-3.01806	0.129199	-1.39018	0.671127	-1.52083	0.849484	-4.42864	0.0479447	-5.94589	0.00773692	hypothetical protein
EG_08637	657	975	402	1531		0.00410882	0.00805411	0.00323727	0.00908136		0.912196	0.310481	-1.20895	0.0743124	1.40837	0.0411439	-0.317154	0.72796	1.0948	0.175511	Protein C1orf9
EG_08640	5884	2266	3159	2251		0.0424447	0.0215909	0.0293428	0.015401		-1.03396	0.211704	0.548577	0.388198	-1.00973	0.122824	-0.505786	0.508953	-1.51194	0.0460701	vasodilator-stimulated phosphoprotein/sprouty protein evh1 domain containing
EG_08644	1761	377	1048	907		0.0127435	0.00360357	0.00976545	0.00622532		-1.88107	0.0380102	1.54426	0.0232668	-0.729296	0.280055	-0.357212	0.659267	-1.08293	0.171649	EF-hand domain-containing family member C2
EG_08648	163	1081	264	200		0.00636352	0.0557438	0.0132713	0.00740566		3.07211	0.00182892	-1.9645	0.00462881	-0.92137	0.240545	1.08721	0.321993	0.169421	0.884469	hypothetical protein
EG_08653	3103	2033	1267	1167		0.0168992	0.0146245	0.00888509	0.00602808		-0.267367	0.748527	-0.612937	0.341215	-0.639444	0.338	-0.900703	0.25504	-1.53657	0.0480461	Monoacylglycerol lipase ABHD12
EG_08680	210	103	372	419		0.0131967	0.00854959	0.0301017	0.0249738		-0.685058	0.588898	1.92191	0.0128476	-0.349185	0.632036	1.21646	0.23091	0.870854	0.372721	hypothetical protein
EG_08691	17	48	184	242		0.000256873	0.000958013	0.00358004	0.00346823		1.84019	0.446658	2.00786	0.0247503	-0.125531	0.879993	3.82764	0.0116763	3.70569	0.00907279	Heat shock cognate 70 kDa protein
EG_08695	2392	465	749	389		0.0193022	0.00495632	0.00778266	0.00297727		-2.02023	0.023291	0.756991	0.263708	-1.46603	0.0383929	-1.28364	0.114884	-2.74608	0.000963943	Agamous-like MADS-box protein AGL11
EG_08696	15387	4318	3082	5497		0.0624078	0.0231328	0.016096	0.0211463		-1.49059	0.0703496	-0.41724	0.50912	0.313945	0.627751	-1.92823	0.0131699	-1.6107	0.0310895	Serine/threonine-protein kinase SIK1
EG_08712	8477	3979	24992	2683		0.663307	0.411252	2.51811	0.199121		-0.748461	0.359516	2.72024	4.29403e-05	-3.74038	1.17242e-07	1.95138	0.011562	-1.78541	0.0185306	Uncharacterized protein SJCHGC09766
EG_08713	2502	2246	5459	1905		0.365606	0.433508	1.02716	0.264025		0.186963	0.822488	1.35054	0.0351652	-2.03968	0.00225609	1.5171	0.0516253	-0.518997	0.495844	Uncharacterized protein SJCHGC09766
EG_08724	67	384	29	30		0.00407661	0.0308615	0.00227208	0.00173129		2.86156	0.0144122	-3.65773	2.40293e-05	-0.471923	0.769952	-0.816564	0.695371	-1.28491	0.503558	ectonucleotide pyrophosphatase/phosphodiesterase
EG_08725	11	995	94	134		0.000272086	0.0325085	0.00299393	0.0031437		6.84181	2.64573e-08	-3.33471	8.36725e-06	-0.00933182	1	3.4867	0.0764191	3.48095	0.0496294	Ectonucleotide pyrophosphatase/phosphodiesterase family member 4
EG_08727	397	5	9	41		0.0220871	0.000367434	0.00064475	0.00216349		-5.96838	9.28257e-05	0.917253	0.801113	1.66679	0.356657	-5.07153	0.000301073	-3.40115	0.00317685	hypothetical protein
EG_08728	509	55	63	62		0.0234729	0.00335021	0.00374102	0.00271184		-2.86748	0.0134936	0.265177	0.815757	-0.543916	0.629921	-2.6227	0.0178886	-3.16303	0.00298886	hypothetical protein
EG_08731	799	1160	2777	1512		0.0486965	0.0933835	0.217936	0.0874031		0.880544	0.319082	1.32866	0.0405577	-1.3979	0.0349757	2.1888	0.00766559	0.794484	0.320532	phosphoprotein
EG_08740	45	548	256	239		0.00332792	0.0535306	0.0243782	0.0167642		3.94887	0.000622806	-1.02878	0.145383	-0.619965	0.425153	2.89969	0.0221955	2.28331	0.0746279	hypothetical protein
EG_08750	2614	635	1692	927		0.142809	0.0458233	0.119029	0.0480347		-1.69874	0.0519179	1.48316	0.0251681	-1.38892	0.0390896	-0.235986	0.764717	-1.62132	0.0394049	hypothetical protein
EG_08751	2230	938	2401	1014		0.0731643	0.0406497	0.101435	0.0315541		-0.906697	0.291014	1.42523	0.029121	-1.76441	0.00877816	0.498135	0.523974	-1.26269	0.10739	hypothetical protein
EG_08752	1960	1397	2539	1329		0.0410565	0.038653	0.068484	0.0264043		-0.145835	0.864486	0.931185	0.147832	-1.45475	0.0288413	0.764951	0.329701	-0.686219	0.37657	hypothetical protein
EG_08761	390	93	59	101		0.0283239	0.00892137	0.00551748	0.00695718		-1.72548	0.133024	-0.587259	0.554312	0.254736	0.818427	-2.33314	0.0457335	-2.07483	0.0500038	hypothetical protein
EG_08772	623	124	174	1187		0.0050407	0.00132521	0.00181281	0.00910914		-1.98621	0.0588672	0.558004	0.497841	2.24933	0.00199116	-1.4486	0.138936	0.804309	0.326351	Synaptonemal complex protein 2
EG_08782	674	233	172	176		0.0042043	0.00191978	0.00138154	0.00104129		-1.18973	0.229102	-0.368665	0.635881	-0.487665	0.558939	-1.5788	0.104043	-2.06288	0.0278326	hypothetical protein
EG_08784	9082	16183	21001	12541		0.049528	0.116571	0.147472	0.0648673		1.17608	0.148938	0.445235	0.476138	-1.26464	0.0504663	1.60092	0.0364802	0.339864	0.641672	conserved hypothetical protein
EG_08786	3476	256	559	1044		0.312284	0.0303789	0.0646671	0.08896		-3.42053	0.000225149	1.19596	0.0904506	0.380369	0.58043	-2.24496	0.00651513	-1.86101	0.0173847	hypothetical protein
EG_08796	20628	2188	7881	9372		0.852904	0.119495	0.41959	0.367535		-2.89423	0.000795351	1.91802	0.00315772	-0.270854	0.67143	-0.99661	0.187586	-1.26388	0.0867761	hypothetical protein
EG_08821	627	1443	499	1330		0.00442295	0.0134453	0.00453258	0.00889856		1.54522	0.0826595	-1.4627	0.0286196	0.893482	0.191774	0.0621182	0.946054	0.959182	0.239137	Kinesin-like protein KIF20B
EG_08835	528	150	212	1436		0.0113947	0.00427583	0.00589121	0.0293932		-1.47289	0.161952	0.568358	0.471969	2.23909	0.00177062	-0.92493	0.345602	1.31774	0.108458	4-hydroxybutyrate coenzyme A transferase
EG_08845	1016	1747	2480	2456		0.03404	0.0773125	0.106991	0.0780455		1.12467	0.193227	0.574717	0.368643	-0.534862	0.411648	1.67898	0.0380832	1.1477	0.14154	ubiquitin C
EG_08852	487	305	480	192		0.0116807	0.00966275	0.0148246	0.00436782		-0.332426	0.740651	0.723482	0.304284	-1.84276	0.0144945	0.370656	0.685787	-1.46852	0.127715	hypothetical protein
EG_08853	293	43	18	17		0.00877439	0.0017009	0.000694101	0.000482861		-2.42581	0.0640902	-1.18708	0.401035	-0.603294	0.777265	-3.63329	0.0097058	-4.233	0.00153068	hypothetical protein
EG_08866	251	504	424	976		0.00278351	0.00738263	0.00605461	0.0102658		1.34842	0.180159	-0.180103	0.79655	0.681985	0.326891	1.14792	0.242313	1.83349	0.0379784	Protein wings apart-like
EG_08869	3510	3450	6613	13302		0.0600434	0.077954	0.145666	0.215824		0.317812	0.699141	1.00796	0.112106	0.487434	0.447646	1.30538	0.0904583	1.79639	0.0171608	Glucosamine--fructose-6-phosphate aminotransferase [isomerizing] 1
EG_08872	193	52	26	22		0.00327535	0.00116564	0.000568166	0.000354117		-1.54933	0.270019	-0.930744	0.463199	-0.76184	0.657233	-2.50047	0.0970829	-3.25873	0.0239736	Poly(U)-specific endoribonuclease
EG_08875	1156	538	1865	986		0.046996	0.0288899	0.0976298	0.0380192		-0.760777	0.398698	1.86275	0.00537196	-1.44035	0.0320299	1.08158	0.179919	-0.355188	0.657713	conserved hypothetical protein
EG_08876_EG_08878	2368	6347	4101	4251		0.0193706	0.0685789	0.0431968	0.0329819		1.76509	0.035396	-0.560843	0.373439	-0.469006	0.467015	1.18385	0.128366	0.718427	0.338996	conserved hypothetical protein
EG_08889	77	308	166	390		0.0072582	0.0383486	0.0201487	0.034868		2.34269	0.0500362	-0.822491	0.276062	0.711459	0.359501	1.4998	0.254674	2.21484	0.0431196	Ubiquitin carboxyl-terminal hydrolase 5
EG_08892	822	2	7	11		0.00425081	1.36613e-05	4.66121e-05	5.39531e-05		-8.34031	2.57067e-08	1.87661	0.695529	0.131245	1	-6.4841	2.9878e-07	-6.34927	5.76093e-08	hypothetical protein
EG_08902	813	932	2106	1312		0.0764373	0.115742	0.254961	0.116996		0.539761	0.544653	1.24536	0.0562179	-1.20357	0.0700521	1.76472	0.031528	0.564734	0.482349	Dynein light chain roadblock-type 1
EG_08926	512	947	316	1537		0.00421	0.0102854	0.0033458	0.011987		1.22991	0.178573	-1.51418	0.0274899	1.76129	0.011699	-0.304675	0.74978	1.46019	0.0751393	RING finger protein unkempt homolog
EG_08938	4310	11169	7231	5743		0.0228136	0.0780893	0.0492851	0.0288323		1.71643	0.038621	-0.557977	0.373798	-0.853223	0.185829	1.13805	0.137495	0.28841	0.696582	UPF0360 protein C11orf60 homolog
EG_08951	28370	13807	34467	21618		0.213407	0.137186	0.333852	0.154237		-0.69628	0.387975	1.38907	0.0286294	-1.19381	0.0640603	0.672393	0.368766	-0.51784	0.476017	Ubiquitin-conjugating enzyme E2 D2
EG_08954	2560	3284	6833	3066		0.0662021	0.112175	0.227533	0.0752017		0.701997	0.397344	1.12632	0.0765156	-1.67699	0.0108477	1.80792	0.0208542	0.134507	0.858502	Neurocalcin homolog
EG_08965	541	208	1009	929		0.0357899	0.0181755	0.0859518	0.0582911		-1.03636	0.309802	2.34753	0.000899303	-0.640008	0.343023	1.29077	0.133307	0.654343	0.435107	Ferritin-1, chloroplastic
EG_08969	487	337	1057	479		0.0484143	0.0442523	0.135307	0.0451652		-0.188487	0.851208	1.71841	0.0121244	-1.66271	0.0168868	1.50953	0.0805859	-0.149603	0.86819	Protein SFRS12IP1
EG_08986	140	200	601	1359		0.00113933	0.00214987	0.00629791	0.0104897		0.85726	0.478122	1.65662	0.0206949	0.656276	0.334161	2.49348	0.0120749	3.15334	0.000507069	DAZ-associated protein 1
EG_08995	518	131	136	99		0.0104245	0.00348225	0.00352425	0.00188967		-1.6407	0.124723	0.123296	0.89162	-0.978938	0.281495	-1.5378	0.133696	-2.51316	0.0135476	Probable glucuronosyltransferase sqv-8
EG_08999	398	722	254	1264		0.00517191	0.0123927	0.00425013	0.015579		1.20192	0.202847	-1.43791	0.0399304	1.79426	0.0114197	-0.256396	0.799598	1.54145	0.0668704	Histone acetyltransferase MYST4
EG_09002	37175	8959	115825	21720		0.298395	0.0949862	1.19713	0.165357		-1.71024	0.0377872	3.76172	5.94125e-08	-2.93568	1.60002e-05	2.03109	0.00840422	-0.901015	0.216973	hypothetical protein
EG_09004	3283	130	1626	570		0.147291	0.00770387	0.0939347	0.0242551		-4.31574	9.11294e-06	3.714	4.29891e-07	-2.03313	0.00320519	-0.622144	0.427298	-2.65169	0.00108719	hypothetical protein
EG_09019	15653	2660	3577	2759		0.162493	0.0364737	0.0478143	0.0271652		-2.21425	0.00860935	0.49658	0.433411	-0.895437	0.169119	-1.73807	0.0245256	-2.62993	0.000689855	Sodium/hydrogen exchanger 2
EG_09021	96	195	91	545		0.000607054	0.00162874	0.000740965	0.00326871		1.36505	0.282066	-1.03028	0.216617	2.06149	0.00911203	0.314376	0.834826	2.37944	0.0194535	zinc finger protein
EG_09034	60	66	31	183		0.00638338	0.0092748	0.0042468	0.0184661		0.48019	0.788723	-1.02094	0.378576	2.04067	0.0433357	-0.56115	0.795983	1.4831	0.259728	hypothetical protein
EG_09035	935	757	329	1954		0.0434486	0.0464644	0.0196861	0.0861216		0.0380136	0.967106	-1.13295	0.0997829	2.04944	0.00326237	-1.11533	0.212131	0.937686	0.233621	hypothetical protein
EG_09037	1284	3727	2293	3140		0.0135064	0.051784	0.0310585	0.0313277		1.88006	0.0279109	-0.631522	0.320141	-0.067304	0.916966	1.22813	0.124819	1.16441	0.130664	Serine/threonine-protein phosphatase 2A 56 kDa regulatory subunit delta isoform
EG_09046	771	1180	279	2905		0.0152545	0.030838	0.00710802	0.0545147		0.956671	0.279669	-2.01119	0.0036132	2.85937	5.30459e-05	-1.07492	0.242607	1.78803	0.0238854	Ryanodine receptor 44F
EG_09047	1154	2172	489	6135		0.00393225	0.00977589	0.00214558	0.0198278		1.25507	0.143131	-2.08186	0.00195936	3.12832	7.7396e-06	-0.847193	0.323432	2.28471	0.00343271	Ryanodine receptor 44F
EG_09055	20517	6797	19775	25633		0.826707	0.361756	1.02602	0.979628		-1.25116	0.125431	1.60996	0.0118307	-0.146508	0.817152	0.338402	0.650479	0.195476	0.787594	Ferritin heavy chain
EG_09061	356	284	4637	533		0.00387239	0.00408046	0.0649482	0.00549896		0.0167003	0.99017	4.09849	1.28856e-08	-3.64182	3.49451e-07	4.09479	2.75251e-06	0.456552	0.614454	hypothetical protein
EG_09075	1719	639	395	669		0.0272177	0.013364	0.00805329	0.0100467		-1.085	0.21741	-0.624707	0.362506	0.239321	0.73823	-1.7301	0.0425696	-1.4872	0.0651925	Zinc finger protein 189
EG_09097	1950	619	271	255		0.0170926	0.00716679	0.00305874	0.00212001		-1.31278	0.135069	-1.12239	0.109145	-0.608628	0.429098	-2.45557	0.00484277	-3.06061	0.000367474	Tyrosine-protein kinase Lck
EG_09106	839	308	191	186		0.0260471	0.0126302	0.00763541	0.0054769		-1.10305	0.246464	-0.620101	0.407217	-0.559102	0.494679	-1.74355	0.0640064	-2.29907	0.0120292	hypothetical protein
EG_09113	215	104	339	160		0.00618406	0.0039512	0.0125555	0.00436495		-0.705066	0.575778	1.77396	0.0224697	-1.60405	0.0401831	1.04849	0.306793	-0.551971	0.620541	Histone H3-like centromeric protein cnp1
EG_09134_EG_09133	10097	504	677	1287		0.0449177	0.00296154	0.00387806	0.00543035		-3.98167	1.36839e-05	0.494989	0.465131	0.405952	0.549881	-3.50708	2.7129e-05	-3.09755	0.00010017	Forkhead box protein K1
EG_09140	1411	1711	838	450		0.145027	0.232291	0.110909	0.0438691		0.620808	0.466381	-0.960561	0.141247	-1.41786	0.0429581	-0.360152	0.662779	-1.77443	0.0329686	hypothetical protein
EG_09150	1057	579	1499	849		0.0431641	0.0312311	0.0788225	0.0328836		-0.525653	0.560298	1.44162	0.0301658	-1.341	0.047134	0.895569	0.271395	-0.441846	0.585826	Protein FAM32A
EG_09161	3005	2431	2671	12206		0.0143828	0.0153689	0.0164616	0.0554109		0.0368716	0.964604	0.205087	0.747097	1.67131	0.0108897	0.221559	0.774587	1.89645	0.0122724	conserved hypothetical protein
EG_09173	617	1024	321	1715		0.0047563	0.0104266	0.00318632	0.0125393		1.07356	0.23337	-1.60431	0.0192861	1.89673	0.00654849	-0.551153	0.553651	1.34916	0.0950701	conserved hypothetical protein
EG_09176	3142	28770	31141	16369		0.10135	1.22579	1.29345	0.500798		3.5375	6.20864e-05	0.183506	0.768434	-1.44868	0.025538	3.7006	7.72984e-06	2.2555	0.00315616	hypothetical protein
EG_09177	22	566	247	121		0.00049719	0.0168957	0.00718783	0.00259364		5.02791	3.89587e-05	-1.12703	0.110966	-1.55034	0.0598445	3.88048	0.0046717	2.33372	0.165865	hypothetical protein
EG_09193	207	21	95	256		0.00121794	0.000163206	0.000719748	0.00142863		-2.95848	0.0540503	2.24679	0.0429577	0.909312	0.285682	-0.732088	0.560187	0.180806	0.866361	conserved hypothetical protein
EG_09204	177	200	65	305		0.00144173	0.00215179	0.000681748	0.00235632		0.518937	0.659702	-1.55223	0.0707658	1.70947	0.0475275	-1.05369	0.441766	0.659353	0.526925	Monocarboxylate transporter 12
EG_09209	1934	4407	1611	4206		0.00756088	0.0227573	0.00810984	0.0155958		1.5309	0.0685037	-1.38258	0.0318725	0.86366	0.186715	0.127912	0.871907	0.995154	0.188531	Acetyl-CoA carboxylase
EG_09213	1160	443	298	1459		0.00333256	0.00168107	0.0011024	0.00397557		-1.04606	0.251077	-0.502738	0.478486	1.77076	0.0115708	-1.5692	0.0768505	0.205148	0.794965	Dynein heavy chain 5, axonemal
EG_09215	210	272	94	493		0.00239452	0.00409665	0.00138015	0.00533175		0.715904	0.515478	-1.46362	0.06742	1.87002	0.0185965	-0.768113	0.540257	1.10549	0.248078	hypothetical protein
EG_09225	11595	4033	2371	4747		0.140255	0.0644372	0.0369301	0.0544617		-1.18089	0.149878	-0.697101	0.272354	0.480688	0.459089	-1.89839	0.0150126	-1.41412	0.0578342	hypothetical protein
EG_09228	226	26	22	15		0.00708275	0.00107629	0.000887804	0.00044587		-2.77705	0.0583439	-0.171752	0.939459	-1.07337	0.577359	-2.9692	0.0435366	-4.03899	0.0050701	hypothetical protein
EG_09230	358	908	848	1331		0.00739689	0.0247807	0.0225612	0.0260836		1.68542	0.0724834	-0.0293716	0.966318	0.129542	0.849376	1.63565	0.0673735	1.76877	0.0364256	Probable ADP-dependent glucokinase
EG_09233	2672	4736	2342	8529		0.00588009	0.0137664	0.00663644	0.017802		1.16844	0.159149	-0.946672	0.13697	1.3438	0.0396688	0.201365	0.795729	1.54875	0.03988	Protein purity of essence
EG_09244	133	161	633	571		0.00317744	0.00508057	0.0194729	0.0129386		0.618321	0.625854	2.0444	0.00486216	-0.669547	0.336972	2.64232	0.0077449	1.97636	0.0440942	Heat shock cognate 70 kDa protein
EG_09250	845	4267	6680	4962		0.0215758	0.143911	0.219628	0.120169		2.67889	0.00229296	0.715882	0.256515	-0.949759	0.141861	3.37437	5.2073e-05	2.42819	0.00215712	hypothetical protein
EG_09260	0	0	14	237		0	0	0.000352269	0.00439256		NA	NA	Inf	0.163223	3.56056	0.000723654	Inf	0.44942	Inf	2.12453e-05	hypothetical protein
EG_09261	3154	745	1238	1511		0.106554	0.0332451	0.0538557	0.048417		-1.73918	0.0446227	0.801955	0.22286	-0.23334	0.724731	-0.957628	0.226567	-1.18739	0.121818	sorbin
EG_09263	571	1057	1420	1097		0.0172702	0.0422276	0.0553031	0.0314695		1.2311	0.173204	0.495172	0.445933	-0.89316	0.181412	1.70587	0.0435174	0.816294	0.323739	Beta-1,3-galactosyl-O-glycosyl-glycoprotein beta-1,6-N-acetylglucosaminyltransferase 3
EG_09265	161	124	410	235		0.00697384	0.00709462	0.0228681	0.00965468		-0.0340339	0.985653	1.79454	0.017587	-1.3238	0.0774574	1.74011	0.0906084	0.419893	0.703983	hypothetical protein
EG_09271	3685	2946	5549	2547		0.238152	0.251484	0.461778	0.156124		0.0197795	0.980849	0.982727	0.121895	-1.64426	0.0126299	0.982107	0.200846	-0.658572	0.381046	60S ribosomal protein L37a
EG_09273	1709	4822	3512	5893		0.0186734	0.0695936	0.0494125	0.0610719		1.83917	0.0298742	-0.388082	0.538449	0.225877	0.727134	1.43068	0.0697711	1.66014	0.0297064	Serine/threonine-protein kinase MARK2
EG_09277	2849	1728	1188	886		0.0382798	0.0306677	0.0205539	0.0112911		-0.378666	0.651285	-0.471312	0.465553	-0.943988	0.161819	-0.870377	0.273238	-1.81078	0.021734	Dual specificity protein phosphatase 14
EG_09278	125	30	148	258		0.00267854	0.000849122	0.00408367	0.00524362		-1.71621	0.310478	2.37182	0.014905	0.280942	0.73541	0.635213	0.616644	0.919736	0.409763	Mitochondrial 2-oxoglutarate/malate carrier protein
EG_09318	2045	872	2617	2605		0.322112	0.181422	0.530784	0.389175		-0.887014	0.303989	1.65477	0.0117235	-0.527463	0.417522	0.747357	0.340031	0.223476	0.768765	hypothetical protein
EG_09319	1317	813	2252	1358		0.0902437	0.0735839	0.198701	0.0882581		-0.353241	0.687964	1.53914	0.0191325	-1.25056	0.0596149	1.1655	0.14481	-0.0814785	0.918222	28S ribosomal protein S25, mitochondrial
EG_09324	1342	1147	2554	1354		0.0386918	0.0436808	0.0948174	0.0370262		0.116167	0.89349	1.22415	0.0589528	-1.43636	0.0308075	1.31992	0.0980599	-0.112864	0.886418	UPF0539 protein C7orf59 homolog
EG_09325	1482	4787	2360	4083		0.012956	0.0552774	0.0265666	0.0338553		2.03426	0.017086	-0.951079	0.135128	0.270011	0.678299	1.06279	0.18104	1.33638	0.0808219	Transcription initiation factor IIA subunit 1
EG_09327	2011	1672	7629	10268		0.0167861	0.0184347	0.0819987	0.0812921		0.0763484	0.928096	2.25918	0.000596802	-0.0922428	0.88443	2.31512	0.00358527	2.22646	0.00378151	Zonadhesin
EG_09332	425	588	1165	671		0.0157472	0.0287775	0.0555829	0.0235809		0.81104	0.394794	1.0557	0.112252	-1.31678	0.0539941	1.84634	0.0334256	0.533143	0.541835	hypothetical protein
EG_09401	669	522	2896	1725		0.0145846	0.0150314	0.0812959	0.0356683		-0.0152697	0.989451	2.5412	0.000177211	-1.2683	0.0546049	2.50553	0.00254092	1.24081	0.122874	hypothetical protein
EG_09402	275	696	3182	2228		0.00552815	0.0184806	0.082366	0.0424802		1.68234	0.0835758	2.26203	0.000710604	-1.03502	0.113886	3.92397	8.67738e-06	2.89254	0.000654601	hypothetical protein
EG_09403	23	38	38	949		0.000917611	0.00200251	0.00195216	0.0359105		1.06705	0.673239	0.0692564	0.979343	4.1215	5.90613e-07	1.11591	0.657972	5.241	1.29825e-06	hypothetical protein
EG_09408	2055	4889	4753	5904		0.0158717	0.0498762	0.0472695	0.0432497		1.59309	0.0577676	0.0285554	0.964128	-0.207978	0.745498	1.60124	0.0413135	1.39685	0.065028	Tyrosine-protein kinase Fyn
EG_09445	486	1143	2237	581		0.0121367	0.0377028	0.0719338	0.0137615		1.57648	0.0833404	1.038	0.108817	-2.46579	0.000372473	2.59408	0.00219557	0.131875	0.882	Golgi-associated plant pathogenesis-related protein 1
EG_09446	72	166	500	107		0.00507702	0.0154613	0.045399	0.00715622		1.5478	0.254438	1.66	0.0231786	-2.74515	0.000478703	3.1874	0.00307212	0.445835	0.763534	hypothetical protein
EG_09465	114	242	786	562		0.0155353	0.0435603	0.137923	0.0726398		1.42866	0.232308	1.76878	0.0117316	-1.00479	0.14726	3.17704	0.001245	2.17583	0.0292328	Dynein light chain LC6, flagellar outer arm
EG_09466	1730	111	849	720		0.235755	0.0199801	0.148978	0.0930616		-3.61945	0.000254052	3.00446	5.12427e-05	-0.7586	0.267556	-0.635392	0.43671	-1.39041	0.0833157	Dynein light chain 2, cytoplasmic
EG_09468	1367	277	1127	887		0.290869	0.0778521	0.308784	0.17901		-1.96037	0.0356295	2.09379	0.00253007	-0.866314	0.199406	0.113018	0.889822	-0.749714	0.348304	Dynein light chain 1, cytoplasmic
EG_09469	2584	353	2935	2280		0.340651	0.0614684	0.498225	0.285086		-2.52918	0.00523781	3.12488	7.05258e-06	-0.885159	0.175616	0.575298	0.458587	-0.306279	0.686108	Dynein light chain 2, cytoplasmic
EG_09470	409	59	236	183		0.0114298	0.00217785	0.00849234	0.00485053		-2.45063	0.0399153	2.06926	0.0146742	-0.887775	0.266786	-0.40177	0.689962	-1.28596	0.194087	Dynein light chain 2, cytoplasmic
EG_09471	13321	3144	8459	8659		1.73723	0.541583	1.4205	1.07106		-1.74034	0.0362753	1.49714	0.0194632	-0.487119	0.446798	-0.2636	0.726391	-0.747137	0.308057	Dynein light chain 2, cytoplasmic
EG_09472	356	235	1202	1642		0.0120719	0.0105258	0.0524845	0.0528108		-0.25653	0.810945	2.42396	0.000545477	-0.0708149	0.914856	2.14703	0.0144357	2.0798	0.0131813	Dynein light chain 2, cytoplasmic
EG_09473	2294	276	3660	3146		0.30242	0.0480603	0.621296	0.393368		-2.71244	0.00324656	3.79836	1.04395e-07	-0.739157	0.254685	1.06552	0.17142	0.329947	0.661899	Dynein light chain 2, cytoplasmic
EG_09474	666	193	1089	1189		0.0769289	0.0294465	0.161973	0.130263		-1.44423	0.150948	2.56559	0.000305884	-0.394087	0.555522	1.10095	0.192796	0.710448	0.384098	Dynein light chain, cytoplasmic
EG_09493	2276	987	2279	1932		0.125284	0.0717633	0.161536	0.100868		-0.862692	0.313845	1.27654	0.049984	-0.759138	0.246965	0.393444	0.614811	-0.362112	0.635232	Trafficking protein particle complex subunit 3
EG_09518	432	516	214	876		0.00827722	0.013059	0.00527977	0.0159195		0.599026	0.533609	-1.2005	0.0939036	1.51249	0.0366868	-0.621877	0.536626	0.894193	0.295324	hypothetical protein
EG_09519	50	158	33	247		0.0012218	0.00509975	0.00103835	0.00572469		2.00261	0.16294	-2.19013	0.0221243	2.38314	0.0123233	-0.207918	0.935831	2.1788	0.082763	hypothetical protein
EG_09520	767	1271	414	1616		0.0107048	0.023431	0.00744022	0.0213919		1.07135	0.225076	-1.549	0.0217349	1.44389	0.0359251	-0.498052	0.577675	0.949422	0.235124	Pecanex-like protein 1
EG_09533	33	14	134	99		0.00494121	0.00276891	0.025836	0.0140598		-0.894353	0.778175	3.32799	0.00213088	-0.957565	0.293299	2.41324	0.118397	1.45926	0.388945	hypothetical protein
EG_09538	138	198	858	498		0.00871731	0.0165207	0.0697897	0.0298371		0.863519	0.476447	2.18473	0.00210492	-1.30566	0.0607848	3.02785	0.00164826	1.72577	0.082969	hypothetical protein
EG_09539	241	169	447	230		0.0495415	0.0458881	0.118321	0.044844		-0.169323	0.887768	1.47251	0.0449426	-1.47947	0.0476627	1.28279	0.190245	-0.193106	0.856007	hypothetical protein
EG_09570	12485	3786	15768	8171		0.544688	0.218173	0.885803	0.33811		-1.37876	0.0939986	2.12751	0.0010864	-1.46925	0.0239104	0.728348	0.332853	-0.737318	0.314725	Calmodulin
EG_09580	52	47	2	74		0.000238352	0.00028456	1.18044e-05	0.000321714		0.196836	0.929762	-4.48533	0.0178758	4.68862	0.0103994	-4.3089	0.209395	0.383307	0.827733	Dedicator of cytokinesis protein 11
EG_09582	500	516	151	215		0.0433158	0.0590455	0.0168443	0.017666		0.38813	0.683942	-1.70357	0.0203881	-0.0110441	0.9961	-1.33584	0.19029	-1.3433	0.157819	Cytidine deaminase
EG_09595	656	371	181	192		0.00734423	0.00548627	0.00260929	0.00203877		-0.47959	0.617002	-0.966173	0.191288	-0.435716	0.596798	-1.46616	0.13057	-1.8983	0.0419495	Fatty-acid amide hydrolase 1
EG_09598	967	2188	2282	2020		0.00499639	0.0149327	0.0151826	0.00989931		1.52071	0.0786613	0.129942	0.838846	-0.696776	0.287302	1.63025	0.0447009	0.937061	0.232794	hypothetical protein
EG_09599	1096	2368	1993	1090		0.00645175	0.0184124	0.0151069	0.00608579		1.45411	0.0905199	-0.179471	0.778695	-1.39145	0.0375982	1.25424	0.120527	-0.133626	0.868061	hypothetical protein
EG_09600	1537	3995	4111	3983		0.0119726	0.0411049	0.0412348	0.0294273		1.72076	0.0425037	0.11055	0.861058	-0.566466	0.380405	1.81092	0.0226314	1.24803	0.102377	Rhotekin
EG_09605_EG_09606	1489	1531	901	3194		0.00387676	0.00526514	0.00302064	0.00788738		0.382817	0.653585	-0.695619	0.28568	1.30493	0.0498797	-0.333201	0.684986	0.975314	0.202501	Vacuolar protein sorting-associated protein 13B
EG_09608	67	159	65	586		0.00241847	0.00758094	0.0030212	0.0200626		1.58948	0.250578	-1.22126	0.168764	2.65156	0.00104446	0.347822	0.844047	3.00296	0.00397448	Myosin-XV
EG_09611	59	56	48	294		0.00176686	0.00221513	0.00185094	0.00835065		0.267399	0.891563	-0.153136	0.907581	2.09388	0.0190326	0.0938632	0.970515	2.19132	0.0650214	Myosin ID heavy chain
EG_09612	1035	2325	1224	4704		0.00713369	0.0211669	0.0108632	0.0307514		1.51029	0.0796201	-0.856371	0.184063	1.42145	0.031496	0.633517	0.440156	2.05855	0.00841259	Myosin-XV
EG_09622	139	26	116	70		0.0227818	0.00562868	0.0244811	0.0108816		-2.07581	0.214481	2.2268	0.031696	-1.24953	0.197253	0.130584	0.9255	-1.11536	0.413323	hypothetical protein
EG_09649	182	35	268	265		0.00591789	0.00150323	0.011221	0.00817269		-2.03582	0.173763	3.00606	0.000634643	-0.537073	0.484768	0.949838	0.379917	0.416347	0.696179	Heat shock cognate 70 kDa protein
EG_09650	219	140	514	776		0.0072374	0.00611121	0.0218727	0.0243234		-0.302817	0.804783	1.9456	0.00852139	0.0734561	0.919357	1.62238	0.0951691	1.69942	0.0617183	Heat shock cognate 70 kDa protein
EG_09683	3118	5765	2313	9300		0.01577	0.0385137	0.0150637	0.0446131		1.22939	0.137319	-1.2483	0.0508944	1.48663	0.0232082	-0.0393119	0.960699	1.4509	0.0530779	E3 ubiquitin-protein ligase HECTD1
EG_09700	233	0	4	2		0.0119237	0	0.000263583	9.70756e-05		#NAME?	9.94193e-05	Inf	0.687056	-1.52083	0.849484	-5.47264	0.00180088	-6.98989	8.22491e-05	hypothetical protein
EG_09704	562	294	705	1959		0.00876491	0.00605646	0.014158	0.0289781		-0.592067	0.549316	1.33106	0.0554793	0.95359	0.155583	0.718597	0.412368	1.67577	0.0386169	Tyrosine-protein kinase CSK
EG_09707	1031	1961	2619	1852		0.00851412	0.0213904	0.0278495	0.0145059		1.27023	0.140851	0.486683	0.44531	-1.02076	0.120422	1.73652	0.0317946	0.719333	0.359301	conserved hypothetical protein
EG_09718	531	549	613	282		0.00866394	0.0118319	0.012879	0.00436409		0.390781	0.679132	0.228337	0.737505	-1.64102	0.0238796	0.598719	0.500954	-1.03872	0.259884	40S ribosomal protein S26
EG_09728	5575	11394	14054	12481		0.132321	0.357208	0.429521	0.280968		1.37392	0.0944675	0.371963	0.551974	-0.692079	0.279869	1.72548	0.0252469	1.03698	0.160292	Lipoma-preferred partner homolog
EG_09732	190	10	7	5		0.00745761	0.00051845	0.000353789	0.00018614		-3.90524	0.0219406	-0.445317	0.912762	-1.00626	0.819444	-4.37096	0.0126895	-5.37363	0.00153579	hypothetical protein
EG_09740	243	366	313	1156		0.00854263	0.0169952	0.0141687	0.0385449		0.933574	0.371179	-0.156425	0.829991	1.36407	0.0520321	0.75675	0.460222	2.12441	0.015343	conserved hypothetical protein
EG_09764	304	2544	2028	5820		0.00223909	0.0247501	0.0192339	0.040658		3.40764	0.000249122	-0.257785	0.685906	1.00013	0.124941	3.12946	0.000349698	4.13317	1.22459e-06	Dihydropyrimidine dehydrogenase [NADP+]
EG_09780	132	44	73	15		0.00215762	0.000949979	0.00153647	0.00023255		-1.24228	0.431624	0.799649	0.457296	-2.80377	0.0295929	-0.463026	0.751684	-3.26321	0.0526223	rRNA promoter binding protein
EG_09783	2429	1594	3833	2970		0.0956492	0.0829092	0.194354	0.110926		-0.265024	0.753297	1.33508	0.0382818	-0.888843	0.171719	1.04966	0.176985	0.164394	0.827711	hypothetical protein
EG_09804	1937	384	837	1137		0.0210887	0.00552219	0.011734	0.011741		-1.99196	0.0275131	1.19338	0.08009	-0.0788994	0.907243	-0.818981	0.314429	-0.894298	0.252578	hypothetical protein
EG_09815	864	2507	1624	2309		0.0116692	0.0447243	0.0282433	0.0295785		1.87955	0.0307624	-0.557154	0.383773	-0.0131156	0.983806	1.30199	0.112928	1.29246	0.100946	PHD finger protein 10
EG_09846	1628	137	3377	7018		0.0758454	0.00843055	0.202585	0.310107		-3.22817	0.000937175	4.69275	3.74591e-10	0.534486	0.407889	1.44419	0.0677409	1.98225	0.00990521	1,5-anhydro-D-fructose reductase
EG_09849	6009	2321	7446	5238		0.0829435	0.0423171	0.132344	0.0685756		-1.02969	0.213307	1.75098	0.00676225	-1.02828	0.111976	0.700884	0.355579	-0.323815	0.660654	Aldo-keto reductase family 1 member C18
EG_09854	360	194	399	158		0.0189014	0.0134541	0.0269753	0.00786816		-0.549254	0.611391	1.10959	0.129561	-1.8573	0.0163082	0.539936	0.572696	-1.31378	0.199237	Homeobox protein araucan
EG_09856	5778	2545	8095	12776		0.0308533	0.0179503	0.0556597	0.0647057		-0.840218	0.308319	1.73862	0.00709131	0.137501	0.830959	0.878005	0.248119	1.01909	0.167331	hypothetical protein
EG_09857	16121	6573	23085	13374		0.576762	0.31062	1.06349	0.453827		-0.951631	0.241824	1.88159	0.00351405	-1.30836	0.04316	0.909558	0.226769	-0.395217	0.587337	hypothetical protein
EG_09869	2652	620	1707	1934		0.0510819	0.0157742	0.0423378	0.0353325		-1.75405	0.0450094	1.53038	0.0210476	-0.340707	0.603453	-0.244074	0.756717	-0.5812	0.444997	Radial spoke head 1 homolog
EG_09871	462	183	101	561		0.0123694	0.0064717	0.003482	0.014246		-0.993363	0.344495	-0.788232	0.344105	1.95281	0.012541	-1.80199	0.0933184	0.154401	0.862655	Serine incorporator 5
EG_09887	14	21	34	229		0.000376492	0.000745947	0.00117736	0.005841		0.927649	0.799445	0.764402	0.608285	2.23091	0.0202484	1.67165	0.560711	3.90614	0.00790833	Platelet glycoprotein 4
EG_09892	1508	1801	799	3305		0.0442849	0.0698601	0.0302136	0.0920555		0.598848	0.480754	-1.10327	0.0917278	1.52755	0.0224179	-0.524825	0.524273	1.00631	0.188209	hypothetical protein
EG_09893	6427	9191	3133	4533		0.0595791	0.112541	0.0373979	0.0398562		0.858763	0.291452	-1.48342	0.0205222	0.0120892	0.986692	-0.645057	0.399497	-0.629386	0.394887	hypothetical protein
EG_09910	894	773	2308	3345		0.00929649	0.0106175	0.0309043	0.0329915		0.13288	0.882729	1.64736	0.0124066	0.0145308	0.983945	1.75984	0.0309537	1.77795	0.0235064	Transcription factor 7-like 1-A
EG_09925	1134	651	465	1930		0.0113666	0.00861908	0.00600168	0.0183485		-0.458005	0.608497	-0.41617	0.541365	1.53247	0.0250049	-0.894574	0.299133	0.641474	0.411162	hypothetical protein
EG_09926	677	553	290	1753		0.00458968	0.00495199	0.00253159	0.011272		0.0508103	0.957768	-0.86197	0.218941	2.07487	0.00310888	-0.831559	0.370522	1.24689	0.120625	Plectin-1
EG_10004	719	401	388	209		0.019465	0.0143394	0.0135257	0.00536657		-0.499703	0.597569	0.0217109	0.97933	-1.41339	0.0624783	-0.498391	0.581357	-1.9082	0.0377753	hypothetical protein
EG_10023	98	114	231	630		0.0034754	0.00534003	0.0105485	0.0211906		0.560867	0.693957	1.08812	0.173338	0.926627	0.205667	1.62858	0.171718	2.55879	0.0103224	Poly(A) RNA polymerase GLD2-A
EG_10028	9658	3698	2936	2928		0.077797	0.0393463	0.0304532	0.0223702		-1.04229	0.203552	-0.263637	0.676925	-0.524769	0.418771	-1.32633	0.0849548	-1.84752	0.0147811	Forkhead box protein P4
EG_10080	927	581	887	3043		0.00984218	0.00814795	0.0121265	0.0306434		-0.331345	0.716093	0.679652	0.308939	1.25766	0.0588219	0.327909	0.695775	1.58915	0.0424715	UDP-GlcNAc:betaGal beta-1,3-N-acetylglucosaminyltransferase 9
EG_10093	4088	1154	690	486		0.0502001	0.0187181	0.0109105	0.00566049		-1.48207	0.0806043	-0.672719	0.307876	-1.02647	0.143047	-2.17518	0.00764213	-3.19807	0.000102645	Beta-1,3-galactosyltransferase 5
EG_10096	1109	965	1218	612		0.0462744	0.053186	0.0654421	0.0242206		0.142028	0.87183	0.40517	0.534948	-1.51374	0.0274279	0.526799	0.519626	-0.983362	0.232587	Amyloid beta A4 protein
EG_10111	5476	7038	12640	13343		0.11392	0.193395	0.338597	0.263277		0.70473	0.387091	0.914015	0.146971	-0.442746	0.488007	1.59835	0.037702	1.15918	0.11724	Transaldolase
EG_10115	15	13	97	120		0.000396642	0.000454058	0.00330278	0.00300962		0.136236	0.993152	2.96873	0.011363	-0.213854	0.826643	3.08457	0.100584	2.87429	0.104924	Glycoprotein 3-alpha-L-fucosyltransferase A
EG_10182	480	1504	873	765		0.0308023	0.127483	0.0721369	0.0465616		1.99038	0.0277479	-0.715495	0.2727	-0.711354	0.296972	1.25449	0.151123	0.546719	0.523526	Purine nucleoside phosphorylase
EG_10187	687	80	123	453		0.0231665	0.00356332	0.00534085	0.0144886		-2.75955	0.0106566	0.689843	0.44532	1.36002	0.0823811	-2.09011	0.0363124	-0.726506	0.401952	Purine nucleoside phosphorylase
EG_10195	173	6	5	2		0.0225615	0.00103356	0.000839638	0.000247386		-4.50698	0.014989	-0.193778	1	-1.84276	0.771609	-4.72116	0.0118427	-6.56033	0.000699143	hypothetical protein
EG_10196	170670	49941	89387	32871		7.0647	2.73058	4.76444	1.29055		-1.43023	0.0789689	0.909097	0.147303	-1.96408	0.0028039	-0.541529	0.467873	-2.50203	0.00102949	GJ13079 gene product from transcript GJ13079-RA
EG_10197	798	161	756	13585		0.0278919	0.00743296	0.034025	0.450359		-1.96664	0.0502026	2.30058	0.00145439	3.64665	2.49074e-07	0.313541	0.713532	3.96378	1.5793e-06	GJ17850 gene product from transcript GJ17850-RA
EG_10212	2750	14815	1415	1854		0.0458568	0.326312	0.0303828	0.0293227		2.77224	0.00125844	-3.31893	1.2375e-06	-0.130993	0.842173	-0.567086	0.472832	-0.694497	0.361882	Arginyl-tRNA--protein transferase 1
EG_10223	263	34	149	175		0.01611	0.00275093	0.0117524	0.0101672		-2.60877	0.0577736	2.20096	0.0217935	-0.28879	0.736659	-0.428207	0.706417	-0.713415	0.502361	hypothetical protein
EG_10286	87	4	9	3		0.0199089	0.00120906	0.00265199	0.000651139		-4.10026	0.0978742	1.23918	0.734144	-2.10579	0.585287	-2.88147	0.199636	-4.98369	0.0337838	hypothetical protein
EG_10292	303	20	40	27		0.00510641	0.000445209	0.000868028	0.000431579		-3.57856	0.0109941	1.06926	0.448805	-1.08787	0.444286	-2.5297	0.0483866	-3.61399	0.00432631	Heart- and neural crest derivatives-expressed protein 1
EG_10297	199	278	170	776		0.0033756	0.0062288	0.0037132	0.0124849		0.825003	0.454564	-0.640294	0.400377	1.66969	0.0237939	0.16431	0.890175	1.83758	0.0450718	Tyrosine-protein phosphatase non-receptor type 4
EG_10317	181	24	14	10		0.0100699	0.00176368	0.00100294	0.000527681		-2.5722	0.100892	-0.708351	0.702214	-1.00626	0.691368	-3.30095	0.0453428	-4.30362	0.00708604	Non-capsid protein NS-1
EG_10322	49	54	116	28		0.00467947	0.0068117	0.0142646	0.00253619		0.482864	0.807466	1.17235	0.217776	-2.57146	0.0165564	1.63481	0.285566	-0.933062	0.668406	hypothetical protein
EG_10349	1330	707	507	407		0.0493297	0.0346367	0.0242139	0.0143178		-0.568957	0.519604	-0.410468	0.54421	-0.837789	0.241986	-0.999825	0.23911	-1.83403	0.0289532	UDP-GlcNAc:betaGal beta-1,3-N-acetylglucosaminyltransferase 9
EG_10391	1357	310	1548	394		0.101594	0.0306558	0.149232	0.0279775		-1.78739	0.0536108	2.38932	0.000533655	-2.49497	0.000398818	0.581529	0.469516	-1.90986	0.0231453	45 kDa antigen (Fragment)
EG_10411	804	154	537	385		0.112083	0.0283574	0.0963963	0.0509061		-2.04158	0.0426808	1.87125	0.0106676	-1.0009	0.162386	-0.19073	0.828901	-1.18804	0.170526	hypothetical protein
EG_10426	2768	1710	4286	2034		0.0733002	0.059813	0.146148	0.0510874		-0.352161	0.674532	1.39489	0.0303731	-1.59614	0.0157278	1.02233	0.18658	-0.570231	0.452611	Transcription elongation factor 1 homolog
EG_10433	140	61	1697	38		0.0320373	0.0184382	0.500047	0.00824776		-0.855859	0.564832	4.86729	4.49772e-10	-6.00168	7.51428e-13	3.99103	1.73102e-05	-2.00706	0.174602	hypothetical protein
EG_10501	86	164	81	463		0.00144001	0.00362719	0.00174643	0.0073531		1.27397	0.338933	-0.948446	0.272204	1.99419	0.0136867	0.305129	0.847823	2.3029	0.0288123	cell adhesion molecule
EG_10528	834	89	93	9		0.00819037	0.00115449	0.00117604	8.38308e-05		-2.88548	0.00601422	0.132682	0.897485	-3.89007	0.00245271	-2.7732	0.00559766	-6.65969	2.20785e-08	hypothetical protein
EG_10560	419012	193117	82127	116357		2.40585	1.46461	0.607196	0.633663		-0.77483	0.334882	-1.16429	0.0646975	-0.0182027	0.976045	-1.95952	0.0107216	-1.97414	0.00825854	Heat shock protein HSP 90-alpha 1
EG_10561	251597	168470	58954	73078		5.05211	4.46839	1.52434	1.3918		-0.235936	0.76823	-1.44557	0.0227235	-0.210985	0.739191	-1.70191	0.0255817	-1.90931	0.0104895	Heat shock cognate 70 kDa protein
EG_10562	1421	230	57	66		0.021899	0.00468186	0.00113111	0.000964711		-2.28451	0.0155	-1.94334	0.0230557	-0.309328	0.79285	-4.24826	2.00154e-05	-4.554	2.23935e-06	Heat shock protein 83
EG_10563	158	6	4	3		0.00255619	0.000128218	8.33292e-05	4.60343e-05		-4.37613	0.021696	-0.515706	0.948756	-0.93587	0.91393	-4.91224	0.0132506	-5.84452	0.00209039	hypothetical protein
EG_10612	171	0	0	1		0.00554535	0	0	3.07579e-05		#NAME?	0.000737023	NA	NA	Inf	1	#NAME?	0.000742212	-7.54356	0.000359416	hypothetical protein
EG_10625	310	41	44	17		0.036503	0.00637693	0.00667146	0.00189863		-2.57589	0.047831	0.171136	0.905747	-1.8928	0.198086	-2.42515	0.054649	-4.31437	0.00107225	hypothetical protein
EG_10652	155	142	26	57		0.0195824	0.0236964	0.00422968	0.00683018		0.216309	0.868094	-2.38005	0.0175688	0.611618	0.661902	-2.18414	0.173661	-1.56894	0.25033	Histone H2A, embryonic
EG_10680	60187	31388	9418	6490		0.788876	0.543414	0.158952	0.0806816		-0.596552	0.457792	-1.66746	0.00915989	-1.05803	0.101553	-2.28442	0.00335683	-3.33887	2.44135e-05	hypothetical protein
EG_10681	691	6	10	3		0.0722478	0.000828626	0.00134632	0.000297503		-6.50489	1.88961e-06	0.806222	0.809508	-2.2578	0.532927	-5.71907	5.00317e-06	-7.97329	4.55274e-09	hypothetical protein
EG_10708	1349	316	241	329		0.0170964	0.00528981	0.00393288	0.00395469		-1.75121	0.058373	-0.321635	0.663474	-0.0717777	0.92875	-2.09324	0.0190417	-2.16144	0.0111876	Putative calmodulin-like protein 2
EG_10711	71	2	1	1		0.00562822	0.000209413	0.000102074	7.5186e-05		-4.80706	0.102051	-0.930744	1	-0.520832	1	-5.7582	0.0759264	-6.27545	0.0320199	hypothetical protein
EG_10731	1015	189	274	583		0.0191452	0.00470886	0.00665495	0.01043		-2.08233	0.0325636	0.605046	0.423404	0.568488	0.435801	-1.49769	0.0963174	-0.925619	0.264801	Deoxynucleoside kinase
EG_10734	284	16	97	260		0.00606421	0.000451271	0.00266703	0.00526567		-3.80706	0.00915217	2.66917	0.019517	0.901623	0.287872	-1.15829	0.323753	-0.253086	0.803098	Deoxynucleoside kinase
EG_10759	849	86	182	127		0.0205666	0.00275179	0.00567712	0.00291799		-2.96067	0.00487701	1.15079	0.172721	-1.03994	0.221399	-1.83028	0.0525439	-2.86664	0.00239128	hypothetical protein
EG_10785	1934	1030	2578	1896		0.111875	0.0786997	0.192025	0.104025		-0.566257	0.509488	1.39286	0.0324587	-0.964125	0.142038	0.806208	0.304464	-0.154335	0.840885	Ubiquitin-like protein 4A
EG_10804	1716	273	282	397		0.0524241	0.0110163	0.0110934	0.0115035		-2.30939	0.0127188	0.116051	0.878698	-0.0273883	0.97405	-2.21374	0.0112134	-2.23755	0.00733393	hypothetical protein
EG_10808	127	144	21	118		0.00391936	0.00586996	0.000834511	0.00345396		0.523927	0.688471	-2.70835	0.0082277	1.96949	0.090255	-2.20482	0.209212	-0.231748	0.861441	Heat shock cognate 70 kDa protein
EG_10887	114	31	9	97		0.00475134	0.00170661	0.000483008	0.00383448		-1.53601	0.374816	-1.71501	0.328	2.90916	0.0331851	-3.27142	0.106648	-0.358684	0.795486	hypothetical protein
EG_10930	203	4	0	14		0.00819779	0.000213364	0	0.000536232		-5.32265	0.00394612	#NAME?	0.711175	Inf	0.316335	#NAME?	0.00024454	-3.98369	0.00765028	hypothetical protein
EG_10954	136	98	249	99		0.00401982	0.00382608	0.00947693	0.00277541		-0.130066	0.931566	1.41455	0.0783376	-1.85148	0.0270998	1.26408	0.264032	-0.583813	0.655473	Histone H4
EG_10965	2397	483	667	844		0.0416303	0.0110803	0.0149165	0.013903		-1.96845	0.026717	0.53492	0.430887	-0.181276	0.791856	-1.45393	0.0759417	-1.63162	0.0392944	Heat shock cognate 70 kDa protein
EG_10987	67	111	212	898		0.00338585	0.0074093	0.0137953	0.0430421		1.07101	0.477602	1.00276	0.215067	1.56182	0.0309227	2.05338	0.105032	3.61878	0.000266701	oxalate:formate antiporter
EG_10990	63	109	262	700		0.00327	0.007473	0.017511	0.0344611		1.13359	0.458216	1.3345	0.0919621	0.896956	0.214497	2.44769	0.0446519	3.34822	0.0010871	oxalate:formate antiporter
EG_10996	6795	17941	7322	6406		0.142336	0.496402	0.197495	0.127273		1.7434	0.0349594	-1.22369	0.0533906	-0.713646	0.267242	0.499308	0.509137	-0.210756	0.774346	hypothetical protein
EG_11004	154	60	187	389		0.00232407	0.00119603	0.00363388	0.00556803		-1.01721	0.484366	1.70926	0.0499235	0.5359	0.487223	0.671652	0.56805	1.21113	0.234533	Heat shock cognate 70 kDa protein
EG_11041	944	190	165	187		0.00494781	0.00131539	0.00111359	0.000929622		-1.9701	0.0440862	-0.134277	0.871555	-0.34026	0.684866	-2.12478	0.0242035	-2.46146	0.00665284	Tetraspanin-7
EG_11042	184	157	348	925		0.00408474	0.0046037	0.00994779	0.0194766		0.113745	0.929616	1.21758	0.104637	0.889534	0.205801	1.31093	0.206797	2.20404	0.0153769	Tetraspanin-6
EG_11064	5336	58	60	5		0.123664	0.00177548	0.00179052	0.000109906		-6.18088	2.89487e-09	0.118166	0.927684	-4.10579	0.00854199	-6.08311	3.735e-10	-10.1853	2.62133e-18	hypothetical protein
EG_11071	327	185	280	1095		0.00913824	0.00682885	0.0100757	0.0290237		-0.479079	0.663811	0.667158	0.376978	1.4466	0.0408597	0.16768	0.869918	1.61786	0.0598167	UDP-GlcNAc:betaGal beta-1,3-N-acetylglucosaminyltransferase 5A
EG_11073	1415	1250	7221	19678		0.0147946	0.017263	0.0972175	0.195142		0.163813	0.8492	2.59953	9.83321e-05	0.925481	0.150442	2.74294	0.00070478	3.672	5.80406e-06	Glycosyltransferase-like protein LARGE2
EG_11084	10	11	279	92		0.000676306	0.000982646	0.0242968	0.0059014		0.48019	0.941478	4.73395	1.70118e-06	-2.12139	0.0108749	5.19374	0.000304247	3.07593	0.132849	hypothetical protein
EG_11094	243	185	465	187		0.0102334	0.0102907	0.0252154	0.00746926		-0.0507444	0.969527	1.39896	0.0546601	-1.83502	0.0152785	1.32782	0.172857	-0.503625	0.638303	hypothetical protein
EG_11105	658080	152640	308386	404034		23.202	7.10846	14.0004	13.511		-1.76544	0.0315119	1.08386	0.0849043	-0.131093	0.835523	-0.701982	0.347091	-0.829493	0.253325	Cytochrome c oxidase subunit 2
EG_11131	29	46	313	113		0.00215782	0.00452101	0.029989	0.00797479		1.00827	0.655322	2.83571	0.000766614	-1.99067	0.0139274	3.82358	0.00256003	1.83649	0.26777	hypothetical protein
EG_11133	4686	14295	9032	6302		0.147238	0.593283	0.365428	0.18781		1.95177	0.0192595	-0.593137	0.344043	-1.04007	0.107466	1.33823	0.0811037	0.301746	0.682698	Neutral amino acid transporter A
EG_11144	420	305	150	112		0.0228428	0.0219109	0.0105049	0.00577752		-0.118893	0.909498	-0.95459	0.209958	-0.942296	0.286626	-1.09388	0.295788	-2.0326	0.0497698	hypothetical protein
EG_11169	1766	619	521	2255		0.0767699	0.0355428	0.0291634	0.0929759		-1.16979	0.183988	-0.1794	0.793287	1.59294	0.0191658	-1.36959	0.102049	0.226935	0.76704	hypothetical protein
EG_11224	243	107	369	327		0.0245601	0.0142846	0.0480231	0.0313469		-0.840659	0.492888	1.85527	0.0160413	-0.695162	0.34666	0.994208	0.321103	0.302628	0.762702	retinaldehyde binding protein-related
EG_11254	240	209	56	440		0.00669154	0.00769702	0.0020105	0.0116357		0.143155	0.901799	-1.83075	0.0347525	2.45317	0.00348225	-1.70799	0.188824	0.748762	0.434664	hypothetical protein
EG_11255	273	225	82	385		0.0101566	0.0110568	0.00392827	0.0135854		0.0637107	0.957081	-1.38697	0.0936666	1.71033	0.0375398	-1.34366	0.26562	0.370251	0.701491	hypothetical protein
EG_11266	5792	4708	2407	2219		0.333983	0.358586	0.17872	0.121361		0.0437394	0.957017	-0.898622	0.157664	-0.638159	0.328577	-0.875282	0.2564	-1.50986	0.0464517	hypothetical protein
EG_11298	210	125	549	306		0.0195921	0.0154039	0.0659529	0.0270774		-0.405775	0.74445	2.20413	0.00304848	-1.36411	0.0601612	1.77796	0.0664829	0.417436	0.683765	Poly [ADP-ribose] polymerase 2
EG_11303	831	56	208	1075		0.0445304	0.00396374	0.0143523	0.0546372		-3.54866	0.00115964	1.96234	0.0233983	1.84885	0.0102985	-1.60672	0.0859267	0.24571	0.762499	hypothetical protein
EG_11313	100	17	153	29		0.00885286	0.0019879	0.0174412	0.00243504		-2.21371	0.259214	3.23918	0.00171243	-2.92024	0.00393121	1.00508	0.438182	-1.91158	0.258897	hypothetical protein
EG_11318	464	14	110	380		0.0443117	0.001766	0.0135268	0.0344198		-4.70794	0.000434332	3.04326	0.00704697	1.26766	0.114372	-1.68508	0.113226	-0.413832	0.650416	hypothetical protein
* The statistical comparisons were determined by DESeq.
SSD: PSC with bile salt strobilisation stimulus; NSD: PSC without bile salt strobilisation stimulus

## Sheet: Table S6
Table S6. The specifically differentially expressed genes in SSD or NSD
Gene ID	Reads Count									FPKM									1d SSD vs NSD		7d SSD vs NSD		14d SSD vs NSD		Gene Name
	0h	SSD				NSD				0h	SSD				NSD
		1d	7d	14d		24h	7d	14d			1d	7d	14d		1d	7d	14d		Fold Change	P value*	Fold Change	P value*	Fold Change	P value*
SSD
1 Day
EG_00003	1132	3512	285	600		426	537	783		0.201903	0.899584	0.0772984	0.126868		0.100361	0.123331	0.132459		3.3741	0.0145223	-0.367923	0.574923	-0.0472017	0.86465	hypothetical protein
EG_00442	2131	7324	7418	3523		280	4234	2016		0.0673649	0.332499	0.356589	0.132029		0.0116915	0.172346	0.0604456		5.03987	0.000645711	1.35505	0.00959995	1.14216	6.24967e-08	Regulator of microtubule dynamics protein 1
EG_00455	2582	7847	2996	10004		833	4723	13071		0.0308022	0.134438	0.0543498	0.141483		0.013126	0.0725512	0.147897		3.56649	0.00984028	-0.110629	0.833569	-0.0489444	0.800331	Histone H1.2
EG_01004_EG_01005	17021	48366	10700	11210		9228	9314	13614		0.0429989	0.175471	0.0411043	0.0335725		0.0307922	0.0302977	0.0326199		2.72064	0.0404462	0.746175	0.145908	0.0565434	0.769345	Ankyrin-2
EG_01187	1029	4745	404	822		817	852	683		0.175777	1.16406	0.104944	0.166465		0.184344	0.187407	0.11066		2.86873	0.0331927	-0.530461	0.382497	0.604101	0.0195612	60S ribosomal protein L38
EG_03272	29	152	19	1144		0	97	1110		0.00113459	0.00854039	0.00113039	0.0530609		0.0001	0.00488669	0.0411898		3.5041	0.000499531	-1.80595	0.175572	0.380376	0.109477	hypothetical protein
EG_03389	1903	5785	3062	719		691	1466	1316		0.0353994	0.154544	0.0866149	0.0158559		0.0169784	0.0351149	0.0232186		3.39629	0.0134768	1.60863	0.00300696	-0.535248	0.0287474	subfamily M23B non-peptidase homologue (M23 family)
EG_03889	1	213	229	11		2	203	18		0.00010829	0.0331251	0.0377096	0.00141216		0.000286073	0.0283063	0.00184877		7.06544	0.000758698	0.719905	0.335888	-0.373645	0.844865	hypothetical protein
EG_04941	70	591	1430	836		62	2356	394		0.00410801	0.0498096	0.127615	0.0581629		0.00480603	0.178037	0.0219308		3.58355	0.0158732	-0.174287	0.74822	1.42216	2.20938e-07	hypothetical protein
EG_05572	1306	3702	306	797		741	903	958		0.023855	0.0971101	0.0084994	0.0172584		0.0178779	0.0212385	0.0165968		2.65149	0.0476774	-1.01516	0.0994664	0.0714022	0.77973	Kinesin-like protein Klp10A
EG_05694	443	1231	235	249		192	256	334		0.00435169	0.0173662	0.00351037	0.00289974		0.00249125	0.00323814	0.0031119		3.01139	0.0305142	0.422554	0.561277	-0.0868542	0.81171	Probable urea active transporter 1
EG_06248	1702	6588	1387	1791		965	1507	2207		0.0338033	0.187908	0.0418897	0.0421698		0.0253156	0.0385402	0.0415744		3.10197	0.0221807	0.426325	0.436224	0.0355268	0.872459	H/ACA ribonucleoprotein complex subunit 1
EG_06814	509	1317	108	247		79	217	471		0.0383439	0.142481	0.0123718	0.0220588		0.0078608	0.0210494	0.033653		4.38999	0.00301891	-0.460627	0.585758	-0.594368	0.0679937	hypothetical protein
EG_07614	298	992	79	253		136	226	320		0.00526606	0.0251752	0.00212289	0.00530024		0.00317445	0.00514255	0.00536344		3.19747	0.0239164	-0.970361	0.263557	-0.00208639	1	Zinc finger and BTB domain-containing protein 48
EG_08176	204	583	75	234		44	49	345		0.000940879	0.00386157	0.000526012	0.00127946		0.000268051	0.000291005	0.0015092		4.05865	0.00771201	1.16015	0.320198	-0.22324	0.527066	hypothetical protein
EG_09061	356	3654	5418	1031		284	4637	533		0.00387239	0.0570807	0.0896188	0.0132952		0.00408046	0.0649482	0.00549896		4.01625	0.00467133	0.770606	0.137887	1.28869	5.98472e-07	hypothetical protein
EG_09244	133	882	1161	650		161	633	571		0.00317744	0.0302612	0.0421782	0.0184096		0.00508057	0.0194729	0.0129386		2.78445	0.0463142	1.42113	0.0138689	0.523797	0.0548657	Heat shock cognate 70 kDa protein
EG_10038	53	290	12	76		26	32	93		0.00384914	0.0302467	0.00132526	0.00654345		0.00249415	0.00299253	0.00640611		3.8102	0.0184426	-0.869001	0.696117	0.0456168	0.959945	hypothetical protein
EG_10384	76	276	55	52		41	72	70		0.00232768	0.0121398	0.00256155	0.00188807		0.00165865	0.0028395	0.00203344		3.08171	0.0488317	0.157472	0.905779	-0.0919952	0.918796	Poly [ADP-ribose] polymerase 2
EG_10432	758	2595	413	288		446	581	672		0.0988532	0.486016	0.0819034	0.0445266		0.0768276	0.097566	0.0831217		2.87135	0.0344506	0.0536406	0.933902	-0.885544	0.00304775	hypothetical protein
EG_10753	443	2431	261	595		373	634	362		0.0895482	0.705716	0.0802277	0.142586		0.0995916	0.165023	0.0694042		3.03504	0.026587	-0.734396	0.25573	1.05375	0.000313312	hypothetical protein
EG_11143	181	615	149	166		101	263	202		0.0130669	0.063762	0.0163573	0.0142072		0.00963113	0.0244485	0.0138315		2.93696	0.0408763	-0.273713	0.728713	0.0536761	0.910252	hypothetical protein
7 Day
EG_00100	803	671	1402	739		600	826	1140		0.0266825	0.0320203	0.0708419	0.0291113		0.0263344	0.0353421	0.0359286		0.492084	0.707363	1.30931	0.0203587	-0.288539	0.245332	Putative polypeptide N-acetylgalactosaminyltransferase-like protein 1
EG_00252	51	74	143	32		46	38	37		0.000766797	0.00159784	0.00326947	0.000570382		0.000913543	0.00073569	0.000527638		1.01663	0.574132	2.45798	0.0149684	0.127395	0.921167	Fimbrin
EG_00442	2131	7324	7418	3523		280	4234	2016		0.0673649	0.332499	0.356589	0.132029		0.0116915	0.172346	0.0604456		5.03987	0.000645711	1.35505	0.00959995	1.14216	6.24967e-08	Regulator of microtubule dynamics protein 1
EG_00648	66	71	206	7		37	69	14		0.00494121	0.00763377	0.0234524	0.000621288		0.00365891	0.0066518	0.000994126		1.27103	0.494967	2.12401	0.0139932	-0.663152	0.756289	hypothetical protein
EG_00706	977	658	7278	3246		1751	4354	6774		0.0129834	0.0125577	0.147074	0.0511383		0.0307354	0.0745043	0.085381		-1.08129	0.404273	1.28724	0.0137441	-0.724497	0.000319138	hypothetical protein
EG_00712	500	372	10171	2122		1213	5936	2387		0.0280751	0.0299975	0.86845	0.141254		0.0899647	0.429186	0.127124		-1.37447	0.298189	1.32294	0.0109549	0.167074	0.435971	Leukocyte surface antigen CD53
EG_00761	876	545	4772	975		1396	946	1078		0.011355	0.0101454	0.094062	0.0149828		0.0239017	0.0157897	0.0132534		-1.02624	0.430922	2.88072	2.64259e-07	0.191965	0.429569	E3 ubiquitin-protein ligase CBL-B
EG_01129	1920	257	5205	510		1972	1245	577		0.0433104	0.00832561	0.178543	0.0136385		0.0587569	0.0361627	0.012345		-2.60909	0.0548549	2.60979	2.23218e-06	0.158774	0.577991	hypothetical protein
EG_01195	211	881	1361	973		496	722	956		0.0133286	0.0799228	0.130735	0.0728654		0.0413853	0.0587275	0.0572776		1.15954	0.378297	1.46063	0.0103266	0.362277	0.13952	hypothetical protein
EG_01485	1304	993	3310	1420		1370	2120	1680		0.0420624	0.046	0.162358	0.0543013		0.0583711	0.0880548	0.0513984		-0.133576	0.918151	1.1888	0.0257255	0.0942778	0.677683	hypothetical protein
EG_01507	1008	826	2212	1292		881	1089	1592		0.0111512	0.013123	0.0372115	0.0169445		0.0128736	0.0155128	0.0167043		0.237734	0.854524	1.56838	0.00442283	0.0356139	0.878902	Neurogenic locus protein delta
EG_01527	359	799	16155	1172		1939	3452	1026		0.0108401	0.0346479	0.741781	0.0419538		0.0773352	0.134218	0.0293839		-0.948312	0.46217	2.77251	3.23698e-07	0.52879	0.026698	Cell division control protein 42 homolog
EG_01605	891	900	1579	702		1068	968	852		0.00491797	0.00713415	0.0132532	0.00459358		0.00778647	0.00687994	0.00446038		0.083819	0.948481	1.25197	0.0247461	0.0574657	0.828302	Serine/threonine-protein phosphatase 6 regulatory ankyrin repeat subunit C
EG_01972	995	1194	6392	1729		953	1602	1222		0.0169333	0.0291819	0.165419	0.0348834		0.0214226	0.035106	0.0197248		0.655989	0.610634	2.54243	3.31894e-06	0.837542	0.000226833	Tyrosine-protein kinase SPK-1
EG_01985	94	213	1688	772		31	586	931		0.00361928	0.0117778	0.0988318	0.0352384		0.00157658	0.0290531	0.0339991		3.11125	0.0560504	2.07238	0.00030413	0.0666678	0.79582	hypothetical protein
EG_01986	153	236	1812	888		26	1002	722		0.0213293	0.0472486	0.384126	0.146759		0.00478762	0.179868	0.0954654		3.51294	0.0320477	1.40074	0.0115986	0.635409	0.0126101	hypothetical protein
EG_02050	621	868	1040	930		475	462	1281		0.00772223	0.0155011	0.019666	0.0137101		0.007802	0.00739766	0.0151086		1.2005	0.362513	1.71666	0.00378065	-0.12512	0.603809	Disorganized muscle protein 1
EG_02202_EG_02203	8256	8248	14198	6107		5840	8880	6357		0.0872486	0.125178	0.228164	0.0765107		0.0815197	0.120838	0.0637184		0.82881	0.511483	1.22309	0.0179097	0.278966	0.157975	hypothetical protein
EG_02289	22	23	620	14		12	41	22		0.000592506	0.00088959	0.0253917	0.000446996		0.000426887	0.00142185	0.000561975		1.26933	0.66885	4.46461	3.27824e-09	-0.315229	0.849999	hypothetical protein
EG_02304	3893	833	6551	1529		3409	1725	1896		0.0839146	0.0257863	0.214729	0.0390721		0.0970602	0.0478788	0.0387628		-1.70223	0.190789	2.47116	5.74892e-06	0.0264776	0.9078	DnaJ homolog subfamily B member 2
EG_02307	617	483	1489	716		1404	860	836		0.00677012	0.00761114	0.0248448	0.00931386		0.0203488	0.012151	0.00870044		-1.20871	0.355651	1.33797	0.0173089	0.113305	0.66375	Glyceraldehyde-3-phosphate dehydrogenase (Fragment)
EG_02690	80	150	243	125		244	72	84		0.00310985	0.00837399	0.0143644	0.00576057		0.0125285	0.00360399	0.00309708		-0.371185	0.799184	2.30092	0.00564924	0.910315	0.0799219	Coactosin-like protein
EG_03113	40	113	162	39		322	37	17		0.00274089	0.0111199	0.0168802	0.00316812		0.0291439	0.00326463	0.00110485		-1.18	0.412952	2.67643	0.00638714	1.53479	0.123599	hypothetical protein
EG_03134	4603	4360	12045	1258		2238	4764	1075		0.0815789	0.110972	0.324619	0.0264316		0.0523911	0.10872	0.0180705		1.29285	0.312203	1.88423	0.000352782	0.563643	0.0169188	hypothetical protein
EG_03387	1325	1686	2232	1772		2261	802	2855		0.00539629	0.00986118	0.0138231	0.00855557		0.012163	0.00420586	0.0110283		-0.0926227	0.94272	2.0227	0.000309231	-0.351264	0.10113	Muscle M-line assembly protein unc-89
EG_03389	1903	5785	3062	719		691	1466	1316		0.0353994	0.154544	0.0866149	0.0158559		0.0169784	0.0351149	0.0232186		3.39629	0.0134768	1.60863	0.00300696	-0.535248	0.0287474	subfamily M23B non-peptidase homologue (M23 family)
EG_03390	1227	2170	2596	2843		3231	562	5868		0.0424783	0.107888	0.136665	0.116682		0.147748	0.025053	0.19268		-0.243552	0.848026	2.75369	1.55875e-06	-0.708607	0.00048515	Titin
EG_03558	1576	1822	3034	1604		862	2075	1896		0.0402408	0.0668114	0.117803	0.0485535		0.0290723	0.0682228	0.0459169		1.4105	0.277276	1.09415	0.0402689	0.0955633	0.667673	NADH dehydrogenase [ubiquinone] 1 beta subcomplex subunit 9
EG_03592	2566	1424	7811	7937		5269	3019	9456		0.0297529	0.0237123	0.137724	0.109102		0.0806978	0.0450751	0.103993		-1.55685	0.227209	1.91747	0.000310882	0.0842119	0.665771	Basement membrane-specific heparan sulfate proteoglycan core protein
EG_03881	260	43	637	103		131	115	126		0.0060759	0.0014431	0.0226364	0.00285351		0.00404361	0.00346047	0.00279275		-1.27642	0.450102	3.0157	1.11625e-05	0.0460687	0.946202	Beta-1,3-galactosyltransferase 5 (Fragment)
EG_03887	5	0	558	62		7	46	69		0.000152367	0	0.0258575	0.00223985		0.000281761	0.00180501	0.00199432		#VALUE!	0.716182	4.1466	4.19836e-08	0.18252	0.800261	hypothetical protein
EG_04179	72	180	2150	818		7322	1198	1302		0.000754316	0.00270823	0.0342523	0.0101597		0.101324	0.0161614	0.0129377		-5.01544	0.000695281	1.38975	0.0112692	-0.333709	0.168212	Solute carrier family 28 member 3
EG_04218	58	117	1545	181		733	212	220		0.00152372	0.00441421	0.0617213	0.00563716		0.0254355	0.00717154	0.00548179		-2.31657	0.098826	3.41151	3.31883e-08	0.0553343	0.902532	hypothetical protein
EG_04219	556	554	4381	697		4509	3054	1034		0.020964	0.0299985	0.25119	0.0311556		0.224564	0.148275	0.0369779		-2.69412	0.0446873	1.0666	0.0425775	-0.232157	0.358975	hypothetical protein
EG_04543	51	99	757	101		1027	378	134		0.000474106	0.0013217	0.0107012	0.00111309		0.0126106	0.00452478	0.0011815		-3.04413	0.0321414	1.54794	0.0115923	-0.0710296	0.90556	Zinc finger protein 316
EG_04594	2655	875	21688	2614		39277	3617	4367		0.0459139	0.021731	0.570335	0.0535909		0.897179	0.0805433	0.0716287		-5.15752	0.000476849	3.13007	1.19101e-08	-0.403535	0.049848	Glutamate dehydrogenase 1, mitochondrial
EG_04702	866	398	1593	373		2236	429	539		0.00326153	0.00215267	0.00912325	0.0016654		0.0111234	0.00208047	0.00192538		-2.15935	0.104818	2.43873	3.21369e-05	-0.194262	0.519995	Tyrocidine synthase 3
EG_05518	1111	460	3210	215		972	680	272		0.0170998	0.0101678	0.07513	0.00392304		0.0197608	0.0134768	0.00397074		-0.748589	0.568318	2.785	9.07118e-07	-0.00242186	1	Clavesin-2
EG_05588	632	601	4542	649		450	1181	600		0.013962	0.0190677	0.152584	0.0169974		0.0131312	0.0335956	0.0125721		0.748174	0.572177	2.48936	6.36876e-06	0.450104	0.0972075	Tyrosine-protein kinase Src42A
EG_05655	159	280	329	133		93	120	93		0.00901131	0.0227898	0.0283542	0.0089361		0.00696201	0.00875735	0.00499916		1.92086	0.191784	2.00109	0.00734291	0.852972	0.0894238	Fatty acid-binding protein homolog 1
EG_05704	675	238	3209	634		509	462	667		0.0133045	0.00673694	0.0961821	0.0148146		0.0132517	0.0117256	0.0124693		-0.76597	0.573633	3.3422	9.2426e-09	0.263644	0.328123	Carbonic anhydrase 14
EG_05847	382	427	1320	1648		230	582	1979		0.00589948	0.00947043	0.0309995	0.0301726		0.0046918	0.0115738	0.0289881		1.22334	0.372738	1.72748	0.00279577	0.0727928	0.743014	conserved hypothetical protein
EG_05896	527	191	1128	162		237	196	238		0.00313728	0.00163293	0.0102113	0.00114331		0.0018636	0.00150245	0.00134383		0.0194194	0.992432	3.07088	1.04991e-06	-0.21812	0.594494	Glycoprotein 3-alpha-L-fucosyltransferase A
EG_05993	224	186	1165	363		637	463	350		0.00549212	0.00654932	0.0434358	0.0105513		0.0206297	0.0146175	0.00813924		-1.44526	0.290927	1.87728	0.00145251	0.389463	0.225941	hypothetical protein
EG_06337	95	28	338	121		176	94	101		0.0185839	0.00786615	0.100545	0.028061		0.0454764	0.0236778	0.0187395		-2.32134	0.169165	2.39233	0.00168259	0.5975	0.240835	Heat shock cognate 70 kDa protein
EG_06427	12732	13090	20601	14398		3553	12363	11188		0.13202	0.194928	0.324834	0.176991		0.0486629	0.16507	0.110032		2.21209	0.0904358	1.28272	0.0128732	0.700764	0.000286179	hypothetical protein
EG_06663	90	660	1771	337		766	341	354		0.00133934	0.0141053	0.0400771	0.00594542		0.0150569	0.00653434	0.00499659		0.115855	0.929723	2.92276	8.89097e-07	0.265847	0.416221	Phospholipase D1
EG_07099	37	8	120	7		2	15	5		0.00159509	0.000495296	0.00786674	0.000357756		0.000113887	0.000832674	0.000204445		2.33073	0.737046	3.54604	0.00271153	0.822275	0.78992	Peptidase inhibitor R3HDML
EG_07104	64	61	432	76		91	199	82		0.00412883	0.00565155	0.04238	0.00581254		0.00775441	0.016531	0.00501746		-0.246324	0.892802	1.6643	0.014917	0.227224	0.719326	Ras-related protein ced-10
EG_07129	5747	3049	8766	8166		1517	5763	7523		0.801173	0.610428	1.85831	1.34958		0.279339	1.03451	0.994718		1.33785	0.297939	1.15114	0.0265372	0.45517	0.0200373	hypothetical protein
EG_07148	2601	1729	7025	3628		3253	2950	3580		0.10343	0.0987395	0.424797	0.171032		0.170864	0.151052	0.135024		-0.581099	0.647669	1.79782	0.000706996	0.356063	0.0817491	hypothetical protein
EG_07242	777	795	1720	459		1055	1074	395		0.11354	0.166834	0.382195	0.0795142		0.203629	0.202084	0.0547453		-0.0774824	0.953499	1.22545	0.0268036	0.55349	0.0671792	Trypsin inhibitor
EG_07550	40	16	647	373		90	322	562		0.00201024	0.00115478	0.0494449	0.0222229		0.00597435	0.0208374	0.0267884		-2.16112	0.278526	1.55274	0.0135143	-0.254546	0.394176	Sodium/potassium-transporting ATPase subunit beta
EG_07694	62	75	215	70		28	24	57		0.00134119	0.00232998	0.00707243	0.00179516		0.000800053	0.000668516	0.00116949		1.7522	0.355502	3.70927	0.000111382	0.633241	0.340624	Tyrosine-protein kinase SPK-1
EG_07721	797	748	2884	1938		3406	1403	2524		0.0104351	0.0140647	0.0574199	0.0300813		0.0589037	0.0236535	0.0313437		-1.85623	0.155651	1.58559	0.00351725	-0.0442952	0.838648	Uncharacterized protein yfeX
EG_07748	53	63	689	103		32	359	104		0.00428538	0.00731552	0.0847155	0.00987315		0.00341762	0.0373773	0.00797573		1.30801	0.499665	1.48656	0.0165078	0.322909	0.548322	hypothetical protein
EG_07749	77	65	311	129		28	167	118		0.00175214	0.00212414	0.0107614	0.00347995		0.000841581	0.00489322	0.00254673		1.54575	0.428554	1.4431	0.0474064	0.465432	0.340738	hypothetical protein
EG_07750	4	5	127	14		6	20	7		0.00040094	0.000719748	0.0193577	0.00166361		0.000794385	0.00258137	0.000665489		0.0676994	1	3.21279	0.00429411	1.33685	0.45482	hypothetical protein
EG_07817	182	2711	633	338		776	383	234		0.00478131	0.102281	0.0252877	0.0105268		0.0269277	0.0129561	0.00583063		2.13543	0.105477	1.2709	0.0407505	0.867363	0.011972	hypothetical protein
EG_07846	1268	9433	9661	4727		5262	2666	3770		0.142397	1.52133	1.64981	0.62932		0.780535	0.385515	0.401556		1.17284	0.355781	2.40353	8.18891e-06	0.663208	0.00105409	hypothetical protein
EG_08103	83	150	618	217		251	386	238		0.00725956	0.0188415	0.0821961	0.0225008		0.0289979	0.0434731	0.0197439		-0.411991	0.776758	1.22504	0.0488954	0.203582	0.597377	hypothetical protein
EG_08194	1132	1271	2003	886		1118	908	1197		0.00774213	0.0124839	0.0208317	0.00718378		0.0100999	0.00799651	0.00776483		0.515778	0.68776	1.68744	0.00245772	-0.0971964	0.691383	hypothetical protein
EG_08238	4267	135	15969	616		10209	2493	1052		0.0695591	0.00316051	0.395858	0.0119047		0.219824	0.0523305	0.0162656		-5.91	0.000119944	3.22536	5.45651e-09	-0.435284	0.0881729	hypothetical protein
EG_08266	135	228	2783	1545		2260	1559	1843		0.00276577	0.00670825	0.0867014	0.0375247		0.0611578	0.0411272	0.0358123		-2.97848	0.0302887	1.38206	0.0105513	0.0823989	0.712982	Alkaline phosphatase
EG_08691	17	71	415	268		48	184	242		0.000256873	0.0015407	0.00953559	0.00480075		0.000958013	0.00358004	0.00346823		0.895518	0.622113	1.71944	0.0129944	0.484074	0.180476	Heat shock cognate 70 kDa protein
EG_08725	11	7	554	83		995	94	134		0.000272086	0.000248658	0.0208379	0.00243387		0.0325085	0.00299393	0.0031437		-6.82046	8.49944e-05	3.10519	1.21249e-05	-0.354202	0.506342	Ectonucleotide pyrophosphatase/phosphodiesterase family member 4
EG_08791	92	79	220	70		30	39	80		0.00159859	0.00197137	0.00581302	0.00144196		0.000688543	0.000872598	0.00131845		1.72762	0.354101	3.04199	0.000794989	0.144203	0.834048	Tyrosine-protein kinase SPK-1
EG_08851	19854	23668	49269	8666		12060	15249	9962		0.124101	0.212462	0.468309	0.0642173		0.0995718	0.122736	0.0590607		1.30344	0.305055	2.238	2.25228e-05	0.135779	0.484787	hypothetical protein
EG_08852	487	455	1035	180		305	480	192		0.0116807	0.0156727	0.0377495	0.00511821		0.00966275	0.0148246	0.00436782		0.907791	0.50203	1.65456	0.00514353	0.243739	0.558518	hypothetical protein
EG_08965	541	427	2460	919		208	1009	929		0.0357899	0.0405679	0.247473	0.0720749		0.0181755	0.0859518	0.0582911		1.36839	0.321285	1.83177	0.000925492	0.321234	0.194444	Ferritin-1, chloroplastic
EG_09002	37175	58402	178584	41648		8959	115825	21720		0.298395	0.673223	2.17978	0.396314		0.0949862	1.19713	0.165357		3.03534	0.0239211	1.17069	0.0220206	1.27607	3.2341e-11	hypothetical protein
EG_09055	20517	11387	38423	21513		6797	19775	25633		0.826707	0.658929	2.35429	1.02765		0.361756	1.02602	0.979628		1.07515	0.395995	1.50433	0.00360706	0.0840545	0.658594	Ferritin heavy chain
EG_09161	3005	4493	5184	7328		2431	2671	12206		0.0143828	0.0308834	0.0377306	0.0415804		0.0153689	0.0164616	0.0554109		1.21686	0.340514	1.50272	0.00457098	-0.399251	0.0399599	conserved hypothetical protein
EG_09244	133	882	1161	650		161	633	571		0.00317744	0.0302612	0.0421782	0.0184096		0.00508057	0.0194729	0.0129386		2.78445	0.0463142	1.42113	0.0138689	0.523797	0.0548657	Heat shock cognate 70 kDa protein
EG_09379	34	94	170	65		8	42	80		0.00127668	0.00506899	0.00970691	0.00289348		0.000396783	0.00203073	0.00284915		3.88532	0.0589949	2.56311	0.00732223	0.0372878	0.97735	Pre-mRNA-splicing regulator female-lethal(2)D
EG_09401	669	915	9237	1788		522	2896	1725		0.0145846	0.0286472	0.306218	0.0462107		0.0150314	0.0812959	0.0356683		1.14046	0.385264	2.2194	3.42279e-05	0.388599	0.0786449	hypothetical protein
EG_09402	275	998	7586	2637		696	3182	2228		0.00552815	0.0288117	0.231894	0.0628438		0.0184806	0.082366	0.0424802		0.850686	0.512937	1.79944	0.000685514	0.579996	0.00630697	hypothetical protein
EG_09570	12485	9129	23365	7785		3786	15768	8171		0.544688	0.571971	1.55009	0.402646		0.218173	0.885803	0.33811		1.60052	0.21247	1.11339	0.0300833	0.267033	0.171823	Calmodulin
EG_09649	182	34	1219	286		35	268	265		0.00591789	0.00158769	0.060274	0.0110247		0.00150323	0.011221	0.00817269		0.288914	0.905702	2.73143	8.08065e-06	0.446871	0.203741	Heat shock cognate 70 kDa protein
EG_09650	219	5	2043	771		140	514	776		0.0072374	0.000237301	0.102668	0.0302064		0.00611121	0.0218727	0.0243234		-4.47662	0.0301051	2.53689	1.10245e-05	0.327522	0.203766	Heat shock cognate 70 kDa protein
EG_09704	562	207	1362	1822		294	705	1959		0.00876491	0.00463631	0.0323012	0.0336872		0.00605646	0.014158	0.0289781		-0.175452	0.903226	1.49607	0.00871215	0.232254	0.288969	Tyrosine-protein kinase CSK
EG_09780	132	194	1391	8		44	73	15		0.00215762	0.00455401	0.0345747	0.000155023		0.000949979	0.00153647	0.00023255		2.47122	0.1214	4.79812	1.10092e-12	-0.570042	0.781403	rRNA promoter binding protein
EG_09808	88	74	694	189		189	211	254		0.000547802	0.000661553	0.00656948	0.00139479		0.00155405	0.00169131	0.00149968		-1.02206	0.508621	2.26373	0.000465234	-0.0895941	0.827168	Transient receptor potential cation channel subfamily M member 3
EG_09929	2656	2293	6891	3595		2483	3801	3269		0.0726611	0.0900886	0.286673	0.116595		0.0897246	0.133898	0.0848228		0.215886	0.864467	1.40437	0.00743936	0.473991	0.0210405	GDP-mannose 4,6 dehydratase
EG_10035	2	0	343	36		4	25	70		7.15541e-05	0	0.0186608	0.00152691		0.000189028	0.00115172	0.00237534		#VALUE!	0.864025	4.32425	5.88694e-07	-0.62251	0.408769	hypothetical protein
EG_10082	172	134	580	246		93	178	363		0.00119001	0.00133143	0.00610212	0.00201773		0.000849897	0.00158578	0.00238206		0.857664	0.582768	2.25021	0.000749459	-0.224463	0.516884	Receptor-type tyrosine-protein phosphatase beta
EG_10115	15	2	552	97		13	97	120		0.000396642	7.59502e-05	0.0221961	0.00304078		0.000454058	0.00330278	0.00300962		-2.36971	0.682338	3.05465	1.60109e-05	0.0298704	0.974068	Glycoprotein 3-alpha-L-fucosyltransferase A
EG_10212	2750	1343	6383	1522		14815	1415	1854		0.0458568	0.0321617	0.161855	0.0300878		0.326312	0.0303828	0.0293227		-3.13279	0.0206457	2.71947	7.89483e-07	0.0521752	0.817029	Arginyl-tRNA--protein transferase 1
EG_10366	79	106	222	94		52	103	121		0.00218755	0.00421529	0.00934789	0.00308577		0.00190193	0.00367255	0.00317789		1.35821	0.420281	1.65395	0.0419845	-0.0274263	0.978952	hypothetical protein
EG_10466	158	120	747	67		291	190	135		0.00150889	0.00164579	0.0108481	0.000758544		0.00367075	0.00233644	0.00122281		-0.947251	0.512287	2.52115	0.000100618	-0.673878	0.217711	Glycoprotein 3-alpha-L-fucosyltransferase A
EG_10535	320	235	1533	576		335	540	586		0.00261412	0.00275699	0.0190436	0.00557832		0.00361477	0.00568028	0.00454043		-0.180767	0.898613	2.05136	0.000387619	0.312016	0.260824	Tyrosine-protein kinase Srms
EG_10667	1065	2345	2588	697		533	791	734		0.0217089	0.068647	0.0802199	0.0168432		0.0143508	0.0207618	0.0141908		2.46811	0.0652053	2.25613	5.7747e-05	0.262227	0.318942	hypothetical protein
EG_10860	82	19	221	34		101	50	46		0.00156046	0.000519258	0.00639529	0.000767047		0.00253875	0.0012252	0.00083027		-2.07955	0.276968	2.69008	0.00229144	-0.099251	0.939263	Beta-1,3-galactosyltransferase brn
EG_10996	6795	323	15801	6867		17941	7322	6406		0.142336	0.00971673	0.503316	0.170529		0.496402	0.197495	0.127273		-5.46485	0.000270725	1.65574	0.00151476	0.437104	0.0265745	hypothetical protein
EG_11084	10	0	1129	103		11	279	92		0.000676306	0	0.116109	0.00825821		0.000982646	0.0242968	0.0059014		#VALUE!	0.551371	2.56275	2.8485e-05	0.499787	0.358	hypothetical protein
EG_11313	100	53	3360	63		17	153	29		0.00885286	0.00673831	0.452328	0.00661196		0.0019879	0.0174412	0.00243504		1.97119	0.362558	5.00289	2.09404e-15	1.45615	0.0584792	hypothetical protein
EG_11314	175	125	487	19		53	24	33		0.0171167	0.0175584	0.0724339	0.00220314		0.0068473	0.0030227	0.0030614		1.5686	0.340535	4.88885	2.45712e-09	-0.459618	0.692858	conserved hypothetical protein
14 Day
EG_04941	70	591	1430	836		62	2356	394		0.00410801	0.0498096	0.127615	0.0581629		0.00480603	0.178037	0.0219308		3.58355	0.0158732	-0.174287	0.74822	1.42216	2.20938e-07	hypothetical protein
EG_11004	154	69	145	760		60	187	389		0.00232407	0.00149544	0.00332757	0.0135971		0.00119603	0.00363388	0.00556803		0.532368	0.767805	0.179052	0.831564	1.30308	2.95707e-06	Heat shock cognate 70 kDa protein
EG_11131	29	80	25	378		46	313	113		0.00215782	0.00854867	0.0028287	0.0333437		0.00452101	0.029989	0.00797479		1.1291	0.52656	-3.10013	0.000845203	2.07891	2.69361e-08	hypothetical protein
NSD
1 Day
EG_01269	1648	933	3030	3328		8969	3626	6505		0.0865266	0.0703502	0.241916	0.207148		0.62201	0.245144	0.323939		-2.93426	0.0292868	0.286976	0.583389	-0.630045	0.00174244	Excitatory amino acid transporter 2
EG_01270	620	79	2171	2243		4442	2253	4078		0.0494712	0.00905273	0.263421	0.212176		0.468166	0.231485	0.308626		-5.48248	0.000314227	0.492549	0.355708	-0.525584	0.0114437	Excitatory amino acid transporter 3
[truncated: 68 more rows]

## Sheet: Table S7
Table S7. Validation of the differentially expressed genes by real-time quantitative PCR
DEGs	Time	SSD				NSD			Consistency (NGS vs. Q-PCR)
		NGS （FPKM）	Q-PCR*			NGS （FPKM）	Q-PCR*
			mean	SD			mean	SD
[truncated: 42 more rows]

## Sheet: Table S8
Table S8. Gene Ontology (GO) abundance analysis of the differentially expressed genes in SSD or NSD
[truncated: 61 more rows]

[truncated: 9 more sheets: Table S9, Table S10, Table S11, Table S12, Table S13, Table S14, Table S15, Table S16, Sheet1]
